# Supplementary material for: ATF3 induction prevents precocious activation of skeletal muscle stem cell by regulating H2B expression
Source: Nat Commun. 2023 Aug 17;14:4978. doi: 10.1038/s41467-023-40465-w (PMC10435463; doi:10.1038/s41467-023-40465-w)
Supplement: Supplementary file 7 — Supplementary Data 4 [file 41467_2023_40465_MOESM7_ESM.xlsx]

## Sheet: Basic statistics
Supplementary Table S4: CUT&RUN analysis of H2B binding in Atf3 iKO SCs.
Basic statistics
Sample	Raw Fragments	Pre-processed fragements	%	Mappable Fragments	%
Ctrl-H2B_rep1	22770308	14282731	62.73	9684706	67.81
iKO-H2B_rep-1	18771360	13032497	69.43	9045696	69.41
Ctrl-H2B_rep-2_tech1	29213241	17080396	0.5847	10280813	60.19
Ctrl-H2B_rep-2_tech2	27887871	20897038	0.7493	12803308	61.27
Ctrl-H2B_rep-2_tech3	25422206	14496686	0.5702	8643608	59.62
iKO-H2B_rep-2_tech1	30683233	23638357	0.7704	17453088	73.83
iKO-H2B_rep-2_tech2	40198052	33958736	0.8448	25199376	74.21
iKO-H2B_rep-2_tech3	28052070	20814528	0.742	15305429	73.53
Ctrl-H2B_rep3	34643592	24048143	0.6942	14077413	58.54
iKO-H2B_rep-3	58374762	37827850	0.648	20139621	53.24

## Sheet: Down-regulated H2B on promoter
Supplementary Table S4: CUT&RUN analysis of H2B binding in Atf3 iKO SCs.
Genes with decreased H2B signal on promoter region
Chr	Start	End	Gene name	P-Value	Log2(FoldChange)
chr2	109751475	109755475	Platr8	8.32201e-11	2.86739
chr6	113255130	113259130	Brpf1	5.03382e-09	2.07046
chr15	85409571	85413571	AU022754	2.24678e-08	2.01924
chr6	41262708	41266708	Try5	3.11518e-08	2.39824
chr2	122464538	122468538	Mir147	6.22715e-08	1.95748
chr9	92898570	92902570	1700034K08Rik	7.78754e-08	2.09892
chr17	46279146	46283146	Rsph9	8.71714e-08	1.86739
chr5	113323381	113327381	Myo18b	1.0946e-07	2.33166
chr1	59311750	59315750	Cdk15	1.11589e-07	2.70074
chr11	74159173	74163173	Olfr411	1.25539e-07	2.51793
chr1	133583271	133587271	Rab7b	2.1841e-07	2.23045
chr6	90217099	90221099	Vmn1r54	2.31444e-07	2.28143
chr16	94007081	94011081	Cldn14	4.20054e-07	1.6213
chr15	85410250	85414250	Wnt7b	4.60737e-07	1.68903
chr9	72337765	72341765	Tex9	5.81309e-07	1.81186
chr4	125823246	125827246	Eva1b	6.75251e-07	1.33411
chr8	63765668	63769668	1700001D01Rik	8.14153e-07	1.71647
chr1	174488036	174492036	Vsig8	9.14906e-07	2.89904
chr7	108078674	108082674	Arhgef17	1.02419e-06	1.72539
chr10	80693907	80697907	Zfr2	1.36587e-06	1.84014
chr11	118302847	118306847	C1qtnf1	1.3769e-06	1.94733
chr1	80753127	80757127	Dock10	1.51306e-06	1.67187
chr18	52489189	52493189	Ftmt	1.56079e-06	1.26659
chr15	76179723	76183723	Maf1	1.57171e-06	1.72947
chr4	113833988	113837988	Skint11	1.68043e-06	1.55989
chr5	129600624	129604624	Adgrd1	1.95608e-06	2.27921
chr8	96659103	96663103	Mt4	2.60855e-06	1.96794
chr16	17836278	17840278	Car15	2.74659e-06	2.00213
chr13	110112937	110116937	Mir582	3.28842e-06	1.43106
chr13	26056184	26060184	Gm11351	3.32567e-06	2.01345
chr16	17404406	17408406	Pi4ka	3.48464e-06	1.74165
chr3	93270675	93274675	Tchhl1	3.48985e-06	1.69609
chr5	34062954	34066954	Fgfr3	4.07317e-06	1.73871
chr14	34963604	34967604	Npy4r	4.17992e-06	1.99613
chr2	35550251	35554251	Dab2ip	4.22404e-06	1.90376
chr2	34963011	34967011	Cntrl	4.43263e-06	2.4337
chr7	31433246	31437246	Rbm42	6.2801e-06	0.873311
chr19	13414249	13418249	Olfr1466	6.41976e-06	1.68839
chr13	67032007	67036007	Mterf3	6.73634e-06	1.09177
chrX	131289106	131293106	Armcx3	7.25556e-06	1.51417
chr18	83023288	83027288	4930445N18Rik	7.92438e-06	1.59495
chr11	86395659	86399659	Mir21a	8.64418e-06	1.64058
chr3	90414815	90418815	S100a6	8.93417e-06	1.7258
chr7	151922496	151926496	Ano1	9.45946e-06	1.55547
chr11	100387313	100391313	Acly	9.62052e-06	1.57555
chr6	146594323	146598323	Gm6654	1.00488e-05	1.74663
chr2	25249393	25253393	Entpd2	1.01745e-05	1.54179
chr3	69024340	69028340	Arl14	1.11211e-05	1.19002
chr2	156371311	156375311	Aar2	1.11814e-05	1.63097
chr18	82887672	82891672	Mir5112	1.13078e-05	1.78765
chr16	26369924	26373924	Cldn1	1.14072e-05	1.4296
chr2	127365152	127369152	Prom2	1.16378e-05	1.42626
chr11	101307725	101311725	Ifi35	1.20611e-05	1.84595
chr6	129570700	129574700	Klrk1	1.30009e-05	1.02714
chr8	112561233	112565233	Chst4	1.31561e-05	2.62519
chr14	55723429	55727429	Ap1g2	1.48589e-05	1.35866
chr4	104827951	104831951	Ppap2b	1.53261e-05	1.33396
chr9	58882247	58886247	Neo1	1.64124e-05	1.21531
chr8	23335774	23339774	Thsd1	1.67851e-05	1.68068
chr13	49061480	49065480	Fam120aos	1.72358e-05	1.6394
chr6	141893482	141897482	Slco1a1	1.73084e-05	0.882491
chr15	76179539	76183539	Sharpin	1.75939e-05	1.59218
chr19	6126214	6130214	Snx15	1.80594e-05	1.69316
chrX	90426632	90430632	1700003E24Rik	1.8368e-05	1.52581
chr6	5246372	5250372	Pon2	1.85985e-05	1.99292
chr12	17016532	17020532	2410004P03Rik	2.10032e-05	1.41443
chr7	111475984	111479984	Trim34b	2.13716e-05	2.99025
chr10	116016566	116020566	Cnot2	2.18047e-05	1.03074
chr7	19987452	19991452	Klc3	2.3642e-05	1.26437
chrX	90426565	90430565	BC061195	2.37298e-05	1.51899
chr17	6104829	6108829	Tulp4	2.44819e-05	1.51685
chr11	11525840	11529840	4930512M02Rik	2.54681e-05	1.11099
chr19	37537743	37541743	1700122C19Rik	2.58414e-05	1.27111
chr7	57163668	57167668	Slc6a5	2.60545e-05	1.38069
chr17	64211329	64215329	Fer	2.66044e-05	1.31248
chr7	133958398	133962398	Fam57b	2.76999e-05	1.79318
chr8	34493998	34497998	Wrn	2.84242e-05	1.88635
chr13	65251533	65255533	Olfr466	3.07547e-05	1.32719
chr3	30541428	30545428	Lrriq4	3.08381e-05	1.4091
chr13	47136585	47140585	Tpmt	3.3617e-05	1.22338
chr1	184210889	184214889	Degs1	3.37006e-05	1.28517
chr15	80933476	80937476	Mkl1	3.42613e-05	1.09999
chr13	49061196	49065196	Fam120a	3.45312e-05	1.8214
chr16	58870973	58874973	Olfr176	3.61625e-05	1.29549
chr16	58870973	58874973	Olfr177	3.61625e-05	1.29549
chr15	76488637	76492637	Cyhr1	3.62048e-05	1.37299
chrX	20238021	20242021	Uba1	3.84012e-05	1.656
chr11	62873160	62877160	Tekt3	4.16723e-05	1.13117
chr11	73881671	73885671	Zfp616	4.21792e-05	1.20159
chr10	77470540	77474540	Pfkl	4.54205e-05	1.51762
chr4	9568863	9572863	Asph	4.74085e-05	1.36165
chr3	89223542	89227542	Shc1	4.76251e-05	1.51136
chr16	59108433	59112433	Olfr193	5.15211e-05	1.5781
chr4	120496345	120500345	Nfyc	5.22955e-05	1.26793
chr7	17399237	17403237	Strn4	5.39468e-05	1.2304
chr7	110863109	110867109	Olfr243	5.63062e-05	1.22942
chr12	92620848	92624848	Cep128	6.09517e-05	1.62395
chr8	91043242	91047242	Nkd1	6.14504e-05	1.55996
chr1	174823184	174827184	Apcs	6.37762e-05	0.92257
chr19	50751135	50755135	Sorcs1	6.71778e-05	1.12014
chr9	20701033	20705033	Eif3g	7.0374e-05	0.860271
chr5	147393979	147397979	Gpr12	7.44324e-05	1.39539
chr14	125074348	125078348	Fgf14	8.00221e-05	1.35525
chr3	92734900	92738900	Lce3b	8.32848e-05	1.17349
chr3	153571574	153575574	Snord45b	8.45607e-05	0.994862
chr13	53074407	53078407	Nfil3	8.60228e-05	1.3213
chr9	57452087	57456087	Cplx3	8.79898e-05	1.08952
chr10	21991279	21995279	H60b	9.02906e-05	1.19563
chr7	89005572	89009572	Tm6sf1	9.92037e-05	0.997947
chr17	75576149	75580149	Ltbp1	9.96617e-05	1.17938
chr19	13263158	13267158	Olfr1462	9.97421e-05	1.30032
chr2	91788504	91792504	Dgkz	0.000101148	1.01317
chr3	135352510	135356510	Nfkb1	0.000102077	1.65472
chr18	65406514	65410514	Mir122	0.000102303	1.9059
chr11	102463744	102467744	Fzd2	0.000103852	1.29901
chr15	9207583	9211583	Ugt3a1	0.000106851	1.71811
chr3	96616443	96620443	Cd160	0.000111837	1.19779
chr4	135282073	135286073	Il22ra1	0.000112683	1.55832
chr7	50046865	50050865	Vmn2r62	0.000113964	1.14866
chr1	194665898	194669898	1700065J18Rik	0.000115173	1.37525
chr17	39775901	39779901	Esp15	0.000115698	1.43681
chr15	101240833	101244833	Krt7	0.000119641	1.60507
chr15	78401212	78405212	Rac2	0.000124114	1.82219
chr3	90015636	90019636	Rab13	0.000127249	1.17317
chr1	138155449	138159449	Gpr25	0.000130124	1.17716
chr2	169966174	169970174	Zfp217	0.000133013	2.00823
chr5	64549498	64553498	Tbc1d1	0.000134994	1.27225
chr9	118938913	118942913	Mir26a-1	0.00013638	1.09465
chr5	120282671	120286671	Tbx5	0.000137001	2.31764
chr7	6466137	6470137	Olfr1349	0.000137493	1.18197
chr2	52714901	52718901	Fmnl2	0.000141891	1.41728
chr17	20637262	20641262	Vmn1r225	0.000142947	1.43904
chr13	94487129	94491129	AW495222	0.000146201	1.19327
chr13	47136867	47140867	Kdm1b	0.000161701	1.17685
chr14	44678551	44682551	Ear3	0.000164634	1.00302
chr14	44678551	44682551	Ear12	0.000164634	1.00302
chr6	38785309	38789309	Hipk2	0.000165657	1.05182
chr7	31606793	31610793	Ffar2	0.000167548	1.33087
chr7	27177261	27181261	Nlrp9c	0.000172445	1.3175
chr8	107605654	107609654	Ces3b	0.00018833	2.10367
chrX	71556371	71560371	Fam50a	0.000194343	1.20986
chr15	44617608	44621608	Sybu	0.000195493	1.17078
chr13	50791697	50795697	Gm8765	0.000199443	1.20315
chr9	107477282	107481282	Hyal1	0.000200178	1.98714
chr16	37914581	37918581	Gpr156	0.000201647	1.23717
chr11	77906174	77910174	Fam222b	0.000211403	1.26837
chr7	71392984	71396984	Mir6416	0.000211419	1.61265
chr2	164266687	164270687	Sdc4	0.000212479	1.49913
chrUn_random	3056602	3060602	Ulbp1	0.000213289	1.38951
chr12	106799381	106803381	Bdkrb2	0.000234462	1.21959
chr10	41527673	41531673	Cep57l1	0.000237595	0.968874
chr3	37621281	37625281	Gm5148	0.000239551	2.46781
chr10	10468843	10472843	4930567K20Rik	0.000243513	1.41568
chrX	86653027	86657027	Pet2	0.000244506	1.58507
chr9	108360848	108364848	Ccdc71	0.000247057	1.28538
chr1	120283634	120287634	Clasp1	0.00025035	1.38799
chr1	55460789	55464789	Plcl1	0.000254588	1.53223
chr4	9695731	9699731	4930412C18Rik	0.000265208	2.0951
chr13	61354708	61358708	Cts8	0.000276157	2.08604
chr13	14153667	14157667	Ggps1	0.000282607	0.864801
chr19	8663743	8667743	Slc22a8	0.000285554	0.846134
chr10	128019552	128023552	Mir6917	0.000289586	0.975916
chr16	18810386	18814386	Ufd1l	0.00029905	1.66489
chr12	52104142	52108142	1700008C04Rik	0.000299809	1.40558
chr6	115801545	115805545	Ift122	0.000302106	1.16155
chr5	34183760	34187760	Whsc1	0.000306553	0.993534
chr2	111130426	111134426	Olfr1278	0.000307595	1.29009
chr15	99600945	99604945	Cers5	0.000311794	1.17784
chr11	73265711	73269711	Olfr380	0.000312584	1.94603
chr1	136444258	136448258	Mgat4e	0.00033127	1.1793
chr14	56177759	56181759	Dcaf11	0.000343867	1.39986
chr10	88192158	88196158	Arl1	0.000349876	1.04451
chr9	64186263	64190263	Dis3l	0.000351036	1.09909
chr9	45712651	45716651	Pcsk7	0.000351253	1.30842
chr15	84960386	84964386	Smc1b	0.000356157	1.2129
chr9	114237252	114241252	Bcl2a1c	0.000356687	1.0062
chr12	33637050	33641050	Sypl	0.000361064	0.704894
chr9	97931585	97935585	Clstn2	0.000361497	1.44534
chr2	69548662	69552662	Fastkd1	0.000364899	1.34812
chr16	8635799	8639799	Pmm2	0.000366033	1.47697
chrX	159310926	159314926	Mir3473a	0.000379308	1.65271
chr18	38093076	38097076	Diap1	0.000385093	1.31131
chr2	10408225	10412225	Mir467a-8	0.000389089	1.26372
chr2	10408225	10412225	Mir467a-9	0.000389089	1.26372
chr2	10408225	10412225	Mir467a-2	0.000389089	1.26372
chr2	10408225	10412225	Mir467a-7	0.000389089	1.26372
chr2	10408225	10412225	Mir467a-4	0.000389089	1.26372
chr2	10408225	10412225	Mir467a-5	0.000389089	1.26372
chr7	54005202	54009202	Saa2	0.000393973	1.21579
chrX	89842910	89846910	Mageb18	0.000397891	1.05074
chr9	38735757	38739757	Olfr930	0.000405501	0.973619
chr4	135180569	135184569	1700029M20Rik	0.000423374	1.20063
chr7	125847251	125851251	Gde1	0.000427338	1.1353
chr10	92621620	92625620	Cdk17	0.000428359	1.7168
chr19	4040220	4044220	Gstp2	0.000434923	0.981567
chr4	141347526	141351526	Casp9	0.00043818	1.94359
chrX	50093743	50097743	Mir106a	0.000438448	1.1839
chr18	11050507	11054507	Gata6	0.00044111	1.17573
chr6	120305486	120309486	Ccdc77	0.000444031	1.76411
chrX	50093589	50097589	Mir18b	0.00045563	1.08603
chr12	109791827	109795827	Gm16596	0.000473087	1.1245
chr4	34856729	34860729	Platr9	0.000494164	1.11405
chr5	143925429	143929429	Rbakdn	0.000511328	1.02073
chr2	124046093	124050093	4930583P06Rik	0.000519108	1.67067
chr11	121063961	121067961	Ogfod3	0.000522411	0.942946
chr16	11174485	11178485	Zc3h7a	0.000526309	1.59801
chr9	41182608	41186608	3110039I08Rik	0.000534628	1.14779
chr9	65754816	65758816	Csnk1g1	0.000535838	1.69133
chr10	88191845	88195845	Gm4925	0.000540541	0.982607
chr15	98463197	98467197	Cacnb3	0.000545662	1.07474
chr7	104599713	104603713	Kctd14	0.000547473	1.16111
chr3	102797662	102801662	Sike1	0.000550812	0.938986
chr6	39673461	39677461	Braf	0.000551751	1.4115
chr6	30906989	30910989	Klf14	0.000552552	1.19443
chr3	120872612	120876612	Rwdd3	0.000553507	1.08046
chr19	8813207	8817207	1700092M07Rik	0.000553662	1.27874
chr3	123373394	123377394	Ndst3	0.000560462	1.20386
chr3	145598995	145602995	2410004B18Rik	0.000565124	1.15883
chr11	102128136	102132136	Asb16	0.000571123	1.06719
chr3	37510834	37514834	4930594O21Rik	0.000576897	0.847755
chr19	13100816	13104816	Olfr1453	0.000577483	1.61596
chr15	44617308	44621308	2310069G16Rik	0.000596038	1.16132
chr13	59831112	59835112	Spata31d1d	0.000596573	1.05778
chr1	135025742	135029742	Ppp1r15b	0.00060271	1.393
chr2	130998545	131002545	Spef1	0.000604144	1.2302
chr6	13172964	13176964	Vwde	0.000607741	1.23093
chr4	41983545	41987545	Ccl21b	0.000610818	1.52097
chr7	104627465	104631465	Ints4	0.000613011	1.47499
chr8	90481493	90485493	Zfp423	0.000633028	1.53526
chr15	99115610	99119610	Fam186b	0.000635656	1.10953
chr9	41012237	41016237	1700063D05Rik	0.000635909	1.35799
chr18	11050564	11054564	1010001N08Rik	0.000640602	1.18966
chr13	14154050	14158050	Arid4b	0.000641583	0.646747
chr19	34680446	34684446	Ifit3b	0.00064505	0.675641
chr1	95055524	95059524	2310007B03Rik	0.000662556	0.996764
chr11	55272639	55276639	Atox1	0.000677525	1.09125
chr9	70524807	70528807	Adam10	0.000677675	0.913353
chr7	4674852	4678852	Tmem150b	0.00068096	1.1098
chr8	124466811	124470811	Car5a	0.000685142	1.15428
chr13	37978739	37982739	Rreb1	0.000697295	1.08126
chr9	72284335	72288335	Mns1	0.000697599	1.26212
chr11	59759648	59763648	Med9os	0.000707337	0.710297
chr13	22682798	22686798	Vmn1r205	0.000710811	0.779423
chr11	45663465	45667465	Clint1	0.000712847	1.01794
chr11	121063746	121067746	Hexdc	0.000718219	1.01405
chr2	10408230	10412230	Mir467a-1	0.000750154	1.2628
chr1	34897894	34901894	Fam168b	0.000754319	1.6391
chr4	141100076	141104076	B330016D10Rik	0.000771936	0.771368
chr11	116531818	116535818	Snord1c	0.000777633	1.6863
chr4	41983509	41987509	Gm13304	0.000799325	1.59719
chr4	41983509	41987509	Ccl21c	0.000799325	1.59719
chr4	41983509	41987509	Gm10591	0.000799325	1.59719
chr4	41983509	41987509	Gm21541	0.000799325	1.59719
chr17	25409068	25413068	Gm17801	0.000804694	1.72873
chr9	32178002	32182002	Kcnj1	0.000808044	0.783653
chr5	23287528	23291528	Pus7	0.000812865	1.01693
chr11	58678741	58682741	2810021J22Rik	0.000820692	1.04679
chr5	88406375	88410375	1700066N21Rik	0.000846319	0.784264
chr6	72577281	72581281	Gm15401	0.000851857	1.4322
chr3	105602298	105606298	Rap1a	0.000863637	1.011
chr3	84617498	84621498	Fbxw7	0.000888009	0.883634
chr9	63223658	63227658	Map2k5	0.000892432	0.867938
chr14	106503414	106507414	Trim52	0.000892852	1.13
chr10	25126173	25130173	Epb4.1l2	0.000895778	1.06015
chr11	70163532	70167532	Alox15	0.000903079	1.22016
chr7	148613318	148617318	Cend1	0.00090351	0.963054
chr2	162815150	162819150	Sgk2	0.000905502	1.1735
chr15	59624513	59628513	Gm19510	0.000910653	1.01749
chr1	74406681	74410681	Catip	0.000931636	0.703419
chr14	26745141	26749141	Tmem254b	0.000933613	1.72879
chr8	86527526	86531526	Mir8111	0.000976392	0.936889
chr14	122630859	122634859	1700108J01Rik	0.000984917	1.41166
chr3	90892726	90896726	9130204L05Rik	0.000985125	1.17636
chr18	70687974	70691974	Poli	0.00100026	0.891703
chr5	88406475	88410475	Cabs1	0.00100516	0.771395
chr3	129134590	129138590	Gm5712	0.00100548	1.02094
chr6	85863670	85867670	Cml1	0.00101531	1.44992
chr2	158618542	158622542	Dhx35	0.00103629	0.778904
chr3	20120257	20124257	Mir7007	0.00104218	0.635347
chr16	18874842	18878842	Hira	0.00106229	1.08102
chr7	148804599	148808599	Mir7063	0.00106931	0.691684
chr1	127330303	127334303	Actr3	0.00107714	0.780132
chr6	83520497	83524497	Stambp	0.00108366	1.32248
chr1	136184580	136188580	Myog	0.00108428	1.03677
chr9	37536645	37540645	Olfr151	0.00108446	1.11156
chr11	98243124	98247124	Tcap	0.00110322	0.927648
chr2	88862255	88866255	Olfr1217	0.00114112	0.773736
chr18	36612148	36616148	Pfdn1	0.00114118	1.12581
chr12	17549678	17553678	Odc1	0.00116069	1.49366
chr9	123624674	123628674	Lztfl1	0.00116431	0.876921
chr9	108955379	108959379	Shisa5	0.00120371	1.45721
chr3	89046934	89050934	Trim46	0.0012245	1.03541
chr6	85863712	85867712	Tprkb	0.00127574	1.39828
chr7	17657388	17661388	Psg16	0.0012786	1.11168
chr15	85535748	85539748	Mirlet7b	0.00128235	0.979592
chr15	99801210	99805210	Larp4	0.00128498	0.921547
chr7	32074834	32078834	Scgb1b2	0.00129095	0.996111
chr11	108284579	108288579	Cep112	0.00130317	1.06049
chr18	56730524	56734524	Phax	0.00131184	1.03943
chrX	101607184	101611184	Abcb7	0.00132147	1.24579
chr17	25409254	25413254	Ube2i	0.0013279	1.62643
chr14	51235898	51239898	Olfr744	0.00133435	0.98748
chr13	115247158	115251158	Fst	0.00135011	0.87611
chr2	24829552	24833552	Pnpla7	0.0013616	0.741868
chr18	69502145	69506145	Tcf4	0.00136585	1.28935
chr4	132476465	132480465	Fam76a	0.00141303	1.01853
chr7	133556383	133560383	Cd19	0.00144429	1.21194
chr12	33636653	33640653	4933406C10Rik	0.00144646	0.68361
chr4	47068177	47072177	Anks6	0.00145603	0.76814
chr17	24208451	24212451	Kctd5	0.00146089	0.714629
chr8	73918753	73922753	Babam1	0.00146534	1.30615
chr11	115624746	115628746	2310067B10Rik	0.00146738	0.621645
chr13	25033020	25037020	Gpld1	0.00146858	1.69214
chr11	99795604	99799604	Krtap31-2	0.00147991	1.24249
chr13	51660452	51664452	Shc3	0.00149861	1.23596
chr13	67031765	67035765	Ptdss1	0.00149899	0.69421
chr1	83033022	83037022	Slc19a3	0.00150527	1.64167
chr9	55358049	55362049	Etfa	0.00151613	0.893628
chr8	108658873	108662873	Esrp2	0.00152656	0.909246
chrX	12248671	12252671	1810030O07Rik	0.00152745	0.992513
chr18	44986318	44990318	Ythdc2	0.00153543	0.884757
chr9	58587365	58591365	Rec114	0.00155916	0.961703
chr12	57794625	57798625	Pax9	0.00158774	1.34907
chr11	3307240	3311240	Limk2	0.00159666	1.13189
chr17	21025614	21029614	Vmn1r231	0.00159944	0.918544
chr10	116331934	116335934	Myrfl	0.00160232	1.04656
chr3	121371680	121375680	4930432M17Rik	0.00160433	0.921747
chr6	37478172	37482172	Akr1d1	0.00161889	1.44392
chr10	116421369	116425369	Best3	0.0016396	0.966716
chr5	117767274	117771274	Vsig10	0.00166143	1.88978
chr3	138104056	138108056	Adh5	0.00168814	0.671483
chr5	44171387	44175387	Fbxl5	0.00168835	0.891635
chr5	71231855	71235855	Gabrg1	0.00174078	0.803098
chr8	125221008	125225008	Cbfa2t3	0.00176117	1.51757
chrX	53464057	53468057	Gm773	0.00179064	1.09582
chr7	52826239	52830239	Bcat2	0.0017922	0.821491
chr1	91578466	91582466	4933400F21Rik	0.00180621	1.21418
chr10	129646183	129650183	Olfr827	0.00181176	1.10873
chr7	17640027	17644027	Hif3a	0.00181224	1.65082
chr16	59117893	59121893	Olfr194	0.00182629	0.889804
chr8	84924484	84928484	Il15	0.00185784	0.951102
chr17	34054422	34058422	Tapbp	0.00186919	0.999983
chr18	9705645	9709645	Colec12	0.0018758	0.904792
chr9	120837919	120841919	4930593C16Rik	0.00187748	1.25382
chr6	125019294	125023294	Lpar5	0.00190754	1.00881
chr4	129289500	129293500	Dcdc2b	0.00193389	0.881212
chr14	61401402	61405402	Mipep	0.00193685	1.07609
chr6	89164172	89168172	Gm839	0.00195629	1.32558
chr8	18948974	18952974	Xkr5	0.00196787	1.36648
chr7	88905838	88909838	Fam103a1	0.00199048	0.868577
chr1	75136941	75140941	Cnppd1	0.00199972	0.948474
chr1	142140833	142144833	Kcnt2	0.00200882	1.005
chr11	4164798	4168798	Lif	0.00202256	1.48657
chr6	90498841	90502841	Aldh1l1	0.00202258	0.973238
chr1	36427135	36431135	Fer1l5	0.00203453	0.877512
chr9	107132239	107136239	Dock3	0.002057	0.909187
chr16	17404092	17408092	Snap29	0.00207552	0.9844
chrX	6149780	6153780	5430428K19Rik	0.00209052	1.54546
chr6	30681505	30685505	Mest	0.0021045	0.769147
chr3	83842082	83846082	D930015E06Rik	0.00212881	1.14019
chr9	55887651	55891651	Rcn2	0.00213327	0.832187
chr16	10487873	10491873	Ciita	0.00214214	1.28826
chr7	64763378	64767378	Gabra5	0.00216189	0.900508
chr5	30766449	30770449	1700001C02Rik	0.0022306	0.691707
chr8	47083203	47087203	Ankrd37	0.00224975	0.638678
chr7	97411941	97415941	Ccdc83	0.00225534	1.03099
chr7	148460684	148464684	Cdhr5	0.00225674	1.17958
chr19	37279960	37283960	Cpeb3	0.00228469	0.937372
chr11	3188459	3192459	Patz1	0.00232793	1.00013
chr18	37301622	37305622	Pcdhac2	0.00233397	1.38729
chr5	140901292	140905292	Mir7038	0.00234483	1.4702
chr2	181311184	181315184	Uckl1os	0.00238021	0.854745
chr11	96648449	96652449	Cbx1	0.00239839	0.962864
chr4	130217273	130221273	Pum1	0.00239948	0.919228
chr8	28311018	28315018	Got1l1	0.00244899	1.17504
chr3	19542459	19546459	Trim55	0.00251301	1.08749
chr2	90934953	90938953	Spi1	0.00252614	0.936194
chrX	131290169	131294169	Mir7093	0.00256117	0.984247
chr4	141153838	141157838	Fblim1	0.00257857	1.48667
chrX	156063203	156067203	Sh3kbp1	0.00261296	0.630946
chr12	58259629	58263629	Slc25a21	0.00263628	0.806232
chr2	61429153	61433153	Tank	0.00266179	1.12351
chr11	61464822	61468822	Grap	0.00270479	0.981335
chr7	147286339	147290339	Fuom	0.00270587	1.8104
chr16	23027173	23031173	Kng2	0.00271541	0.707681
chr8	83864460	83868460	Inpp4b	0.00272141	0.940354
chr19	5876465	5880465	Slc25a45	0.00275844	0.8011
chr13	23960141	23964141	Slc17a1	0.00279375	1.23961
chr6	123481423	123485423	Vmn2r21	0.00282459	0.823738
chr5	125203454	125207454	Dnah10	0.00283209	0.861163
chr10	18859554	18863554	Gm20139	0.00285108	0.976859
chr17	56082681	56086681	Zfp119b	0.00288745	0.884512
chr11	116391224	116395224	Sphk1	0.00290966	0.73899
chr6	88672697	88676697	Mgll	0.0029393	0.806369
chr11	114308173	114312173	4932435O22Rik	0.00300582	0.816399
chr1_random	183337	187337	Disp1	0.00301092	1.44743
chr16	18874729	18878729	Mrpl40	0.00313355	0.997405
chr2	175798168	175802168	Gm14440	0.00326206	1.6121
chr10	62485259	62489259	Pbld2	0.00329	1.26189
chr7	127037374	127041374	Lyrm1	0.00331646	0.95581
chr2	10423417	10427417	Mir669a-7	0.0033557	0.761285
chr3	87750614	87754614	Crabp2	0.00337712	0.757191
chr1	90100322	90104322	Dnajb3	0.00337957	1.44892
chr2	180974731	180978731	Helz2	0.00341446	0.837092
chr5	40033869	40037869	Hs3st1	0.0034364	0.929116
chr16	97390341	97394341	Dscam	0.00348476	1.3027
chr8	11554064	11558064	Ing1	0.00352138	0.895793
chr3	157608429	157612429	Ankrd13c	0.00352734	0.990238
chr5	135843822	135847822	Nsun5	0.00361828	0.865122
chrX	152055869	152059869	Ptchd1	0.00363707	1.23116
chr13	54710632	54714632	Cltb	0.00366391	0.610412
chr7	25915478	25919478	Pou2f2	0.00367843	1.16411
chr11	95894230	95898230	Snf8	0.00380958	0.95818
chr16	87551574	87555574	Map3k7cl	0.00382212	1.12856
chr3	143863295	143867295	Lmo4	0.00382414	0.883487
chr2	174121359	174125359	Gnas	0.00385897	1.17338
chr5	31355152	31359152	Cad	0.0039842	0.934401
chr9	65754600	65758600	Trip4	0.00398725	1.3205
chr5	15122916	15126916	Speer4d	0.00400927	0.894195
chr9	45237314	45241314	4833428L15Rik	0.00405457	0.882594
chr4	88320759	88324759	Ifna16	0.00406732	1.23124
chr10	21876414	21880414	Raet1a	0.00407268	1.33217
chr2	26060094	26064094	Lhx3	0.00409295	1.07275
chr14	44678318	44682318	Ear2	0.00409658	0.903092
chr19	10678114	10682114	Ddb1	0.00413592	1.38169
chr17	49752496	49756496	Kif6	0.00417189	0.805201
chr1	66989629	66993629	Myl1	0.00418994	1.18768
chr9	98321379	98325379	Rbp1	0.00421417	0.778683
chr14	7117723	7121723	LOC100861615	0.00424155	0.861158
chr19	53382995	53386995	Mxi1	0.00426634	1.04669
chr15	82167255	82171255	Naga	0.00426748	0.683568
chr10	80304783	80308783	Lingo3	0.00430261	0.738723
chr2	175798169	175802169	Gm14288	0.004353	1.61175
chr7	148651260	148655260	Cd151	0.00435941	0.960898
chr6	117116552	117120552	Cxcl12	0.00437898	1.23704
chr2	10423413	10427413	Mir669a-1	0.00443323	0.7695
chr10	55946494	55950494	Tbc1d32	0.00445604	1.16749
chr7	4815780	4819780	Isoc2b	0.00446221	0.83382
chr5	151474401	151478401	Pds5b	0.00449834	1.43216
chr11	81991313	81995313	Ccl1	0.00456769	1.16191
chr17	31036811	31040811	Glp1r	0.00457637	0.855558
chr8	126471164	126475164	Nup133	0.00463464	0.926931
chr16	4418497	4422497	Adcy9	0.00465613	0.697466
chr8	125133386	125137386	Galns	0.00465667	0.910252
chr9	89515823	89519823	AF529169	0.00466238	0.885369
chr2	165296696	165300696	Slc13a3	0.00466336	0.795547
chr16	93356956	93360956	1810053B23Rik	0.00466336	0.656726
chr7	4099473	4103473	Leng9	0.00473245	1.03744
chr19	8814292	8818292	Stx5a	0.0047659	0.645431
chr19	25309691	25313691	Kank1	0.00478142	1.06331
chr15	76027835	76031835	Plec	0.00478321	0.984953
chr6	42903498	42907498	Olfr444	0.00478325	0.841631
chr3	131225731	131229731	Papss1	0.00479207	1.0313
chr5	125657583	125661583	Ncor2	0.00480034	0.672837
chrX	56162637	56166637	4930550L24Rik	0.00484031	1.19967
chr10	23767315	23771315	Taar7f	0.00487755	0.839118
chr15	103101348	103105348	Copz1	0.00489563	1.04296
chr10	78441794	78445794	Olfr1352	0.00492528	1.27663
chr9	119352040	119356040	Exog	0.00494912	0.831141
chr2	166838812	166842812	Ddx27	0.00495259	0.908716
chr19	45003608	45007608	Fam178a	0.00497888	0.891489
chr4	101178580	101182580	Dnajc6	0.00499642	1.15596
chr11	72125945	72129945	Fbxo39	0.00503352	0.883284
chr3	129532313	129536313	Gar1	0.00507792	1.00412
chr7	26599548	26603548	Cyp2s1	0.00509514	0.744292
chr17	35135851	35139851	Vars	0.00510375	0.701933
chr11	88105544	88109544	1700106J16Rik	0.00510401	0.870498
chr11	46510331	46514331	Timd2	0.00517008	1.01511
chr10	128756680	128760680	Olfr780	0.00531505	0.979118
chr8	22425087	22429087	Defa3	0.00531892	0.997271
chr2	31740800	31744800	Lamc3	0.00534683	0.715388
chr4	118297008	118301008	D4Ertd617e	0.00538892	0.668543
chr14	75130103	75134103	Esd	0.00545352	0.763874
chr10	96884111	96888111	Mir3966	0.00550229	1.11638
chr12	87421510	87425510	Ift43	0.00558949	0.821371
chr10	62484596	62488596	Hnrnph3	0.00561572	0.838033
chr4	4454604	4458604	Gm11780	0.00571766	0.614411
chr17	47572323	47576323	1700001C19Rik	0.00579874	0.693851
chr8	97577002	97581002	Drc7	0.00583151	1.63959
chr2	165701936	165705936	Zmynd8	0.00587683	1.33366
chr7	16582843	16586843	Gltscr1	0.00589352	1.17889
chr10	70053559	70057559	Phyhipl	0.00592795	0.65053
chr12	80188656	80192656	Pigh	0.00594988	1.08333
chr2	10408515	10412515	Mir466b-1	0.00599683	0.999342
chr7	34526817	34530817	Scgb1b24	0.00601505	0.881793
chr8	125933463	125937463	Tubb3	0.00614149	1.24525
chr15	102550608	102554608	Calcoco1	0.00615761	1.10136
chr2	32277585	32281585	Slc25a25	0.00644092	0.667173
chr11	42961378	42965378	Atp10b	0.00645006	0.905932
chr11	59759715	59763715	Med9	0.0064735	0.669865
chr6	115801358	115805358	Mbd4	0.00648418	0.888179
chr19	4941091	4945091	Peli3	0.00655241	0.986821
chr13	23828675	23832675	Hist1h1c	0.00657652	1.20533
chr6	70866915	70870915	Tex37	0.00679619	1.26393
chr19	21850829	21854829	Tmem2	0.00682316	0.981922
chr10	30520912	30524912	Ncoa7	0.00682355	0.824113
chr10	115548972	115552972	4933416C03Rik	0.0068288	0.962176
chr2	174891269	174895269	Gm14393	0.00684019	0.809512
chr7	142841996	142845996	5830432E09Rik	0.00687202	0.878168
chr7	25680529	25684529	Cd79a	0.00691913	0.89824
chr2	10408513	10412513	Mir466b-4	0.00694817	1.00243
chr2	10408513	10412513	Mir466b-5	0.00694817	1.00243
chr2	10408513	10412513	Mir466b-6	0.00694817	1.00243
chr2	10408513	10412513	Mir466b-7	0.00694817	1.00243
chr17	50646871	50650871	Plcl2	0.00695338	1.16299
chr7	93468459	93472459	Olfr308	0.00700364	0.589798
chr6	43164913	43168913	Olfr434	0.00713452	0.924328
chr12	33506980	33510980	Gdap10	0.00714393	1.00209
chr17	32671573	32675573	Cyp4f16	0.00716549	1.01693
chr7	19667197	19671197	Dmpk	0.00722486	0.6121
chr10	61141037	61145037	1700022H01Rik	0.00731004	1.09753
chr1	108978056	108982056	Serpinb3d	0.00739257	1.68416
chrX	64946872	64950872	Gm1140	0.00739914	0.755494
chrX	64946872	64950872	Gm14692	0.00739914	0.755494
chr7	121860156	121864156	Calcb	0.00742345	0.829116
chr10	78991834	78995834	Mir6909	0.00745803	0.719903
chr15	82851567	82855567	Nfam1	0.00747268	0.851066
chr7	68885310	68889310	Mir344h-1	0.00755841	1.10517
chr12	81023719	81027719	9430078K24Rik	0.00761637	0.707226
chr8	87644993	87648993	Zfp791	0.0076193	1.30758
chr11	114586725	114590725	Dnaic2	0.00766678	0.887881
chr10	18461563	18465563	Arfgef3	0.00767534	1.00665
chr2	85884600	85888600	Olfr1034	0.00769914	1.11774
chr3	125639467	125643467	Ugt8a	0.0077077	0.925609
chr15	76776973	76780973	1110038F14Rik	0.0077186	1.00883
chr6	126688691	126692691	Kcna6	0.00775626	1.13666
chr10	80137037	80141037	Mknk2	0.00787474	0.640285
chr1	184228964	184232964	1700047M11Rik	0.0078864	0.949436
chr15	99760088	99764088	1700030F18Rik	0.00790497	0.879231
chr10	80070004	80074004	Mir6912	0.00792455	1.11327
chr12	73540852	73544852	Lrrc9	0.00794451	1.03966
chr19	57581555	57585555	6720468P15Rik	0.00802548	0.724749
chr11	77849442	77853442	Flot2	0.00807013	0.850747
chr10	3364075	3368075	Ipcef1	0.00811683	0.896999
chr8	125133525	125137525	Trappc2l	0.00817041	0.836673
chr18	13098349	13102349	Osbpl1a	0.00817058	0.598608
chr18	61558084	61562084	Ppargc1b	0.00819199	1.03531
chr17	31412300	31416300	Rsph1	0.00822116	0.660207
chr9	105295721	105299721	Aste1	0.00830007	0.873039
chr19	4057293	4061293	BC021614	0.00838	0.898282
chr3	32882000	32886000	Pex5l	0.00838306	0.73811
chr11	57643648	57647648	Hand1	0.0084257	0.955552
chr1	173216091	173220091	Usp21	0.00842967	0.734643
chr4	150369205	150373205	Uts2	0.00852863	1.02493
chr9	86579205	86583205	Me1	0.00855594	0.861019
chr2	27739944	27743944	Col5a1	0.00857814	0.710133
chr7	148644992	148648992	Cracr2b	0.00860622	0.657188
chr2	32440597	32444597	St6galnac4	0.00876503	1.26829
chr2	78707203	78711203	Ube2e3	0.00881498	1.04856
chr9	121823422	121827422	Cyp8b1	0.00907436	1.26539
chrX	50095769	50099769	Kis2	0.00918135	1.11616
chr9	56840774	56844774	Ptpn9	0.00919416	1.05429
chr4	3797251	3801251	Mos	0.00921464	0.689793
chr7	110120503	110124503	Olfr577	0.00928806	1.14377
chr15	89207684	89211684	Odf3b	0.00933969	1.01045
chr5	48784811	48788811	5730480H06Rik	0.00935483	0.586709
chr5	133016212	133020212	Auts2	0.00935843	0.871943
chr7	140869743	140873743	Mmp21	0.00936617	0.830497
chr4	88428957	88432957	Gm13276	0.00937381	0.887129
chr12	113996865	114000865	Pld4	0.00941911	0.739507
chr8	23914125	23918125	Ap3m2	0.00947924	0.738511
chr13	73602830	73606830	Lpcat1	0.00950485	0.616116
chr16	96118319	96122319	1600002D24Rik	0.00952078	1.38981
chr2	93301106	93305106	Cd82	0.0096449	0.742655
chr7	52620602	52624602	Mtag2	0.00969069	1.19403
chr1	136280516	136284516	4933406M09Rik	0.00976382	0.89962
chr16	27848015	27852015	Gm10823	0.00985636	1.01848
chr6	145334144	145338144	1700073E17Rik	0.00991406	0.916106
chr7	112514841	112518841	Olfr692	0.00998218	0.805879
chr16	96455407	96459407	B3galt5	0.00999006	0.626257
chr19	60542206	60546206	Prlhr	0.0100095	0.924015
chr4	68613430	68617430	Brinp1	0.0100541	1.29599
chr17	38470103	38474103	Olfr136	0.0101058	1.00162
chr10	77503031	77507031	Dnmt3l	0.010191	0.885331
chrX	140259954	140263954	Capn6	0.010203	0.950896
chr17	26696456	26700456	Ergic1	0.0102193	0.732194
chrX	130694466	130698466	Xkrx	0.0102897	0.685661
chr8	86221077	86225077	Pkn1	0.0102907	1.10024
chr8	125680179	125684179	Sult5a1	0.0105488	0.908735
chr5	28166486	28170486	Htr5a	0.0105713	0.844981
chr18	7002776	7006776	Mkx	0.0105845	0.789329
chr11	60622766	60626766	Shmt1	0.010664	0.726952
chr1	9955565	9959565	Tcf24	0.0107177	1.26973
chr4	140328117	140332117	Padi4	0.0107492	1.01419
chr2	119851218	119855218	Jmjd7	0.0107973	0.657784
chr2	119851218	119855218	Gm28042	0.0107973	0.657784
chr15	25868456	25872456	Fam134b	0.0108174	0.667785
chr1	182569280	182573280	Lin9	0.0110117	1.11139
chr15	55736503	55740503	Sntb1	0.0110385	0.757408
chr2	181448052	181452052	Oprl1	0.0110537	0.814933
chr2	158067300	158071300	Mir7685	0.0110673	0.719752
chr18	80441840	80445840	Hsbp1l1	0.0110817	0.859524
chr19	30018279	30022279	Il33	0.0111063	1.45376
chrX	68744023	68748023	Cd99l2	0.0111754	0.598232
chr10	118848499	118852499	1700025F24Rik	0.0112036	0.902127
chr1	182124150	182128150	Adck3	0.011364	0.949397
chr7	149458267	149462267	Gm4559	0.011421	0.840972
chr5	139624176	139628176	Dnaaf5	0.0114497	0.632211
chr16	31931936	31935936	Pigz	0.0114526	0.860004
chr12	113659408	113663408	A730018C14Rik	0.0114579	1.06004
chr1	89108488	89112488	Eif4e2	0.0115249	0.597194
chr11	97912775	97916775	Stac2	0.0115778	1.05966
chr15	100764701	100768701	Scn8a	0.0116897	0.848895
chr14	56141088	56145088	Nrl	0.0117304	0.682027
chr9	75255822	75259822	Mapk6	0.0117689	0.670263
chr2	69721671	69725671	Mettl5	0.011782	0.891661
chr3	139689212	139693212	Mir7j	0.0119613	0.860838
chr17	37180910	37184910	Gabbr1	0.0119653	0.905971
chr1	63223596	63227596	Snora41	0.0120917	0.892287
chr10	57349786	57353786	Pkib	0.0121136	0.954243
chr10	60550078	60554078	Pcbd1	0.0121274	0.885119
chr17	80687551	80691551	Morn2	0.0121488	0.736029
chr9	19243358	19247358	Olfr849	0.0121708	1.31741
chr14	122431895	122435895	Timm8a2	0.0121761	0.772187
chr19	42352659	42356659	Mir3085	0.0121886	0.678607
chr5	125481844	125485844	Fam101a	0.0122286	1.14535
chr7	138463805	138467805	Cuzd1	0.01226	1.04579
chr14	67931547	67935547	Gm6878	0.0122616	1.10557
chr5	33774738	33778738	Nkx1-1	0.0123592	1.01203
chr1	128725208	128729208	Nckap5	0.0124153	1.55435
chr16	23427205	23431205	Rtp1	0.0124584	1.17199
chr2	120794450	120798450	Ubr1	0.0124646	0.699008
chr2	164417070	164421070	Eppin	0.0124682	0.842446
chr15	83392002	83396002	Tspo	0.0126658	0.888188
chr6	56973266	56977266	Vmn1r7	0.0126735	0.796454
chr6	142517875	142521875	Kcnj8	0.012686	0.757408
chr14	21111911	21115911	Nudt13	0.0127366	0.947647
chr7	148315184	148319184	Ptdss2	0.0128487	0.598144
chr18	34664476	34668476	Fam13b	0.0129463	0.848019
chr11	77304913	77308913	Git1	0.0130192	0.979984
chr2	130003099	130007099	Snrpb	0.0130716	0.996506
chr7	29084803	29088803	Dll3	0.013138	0.706185
chr9	37798076	37802076	Olfr881	0.0131652	0.786398
chr1	152237967	152241967	Tpr	0.0131966	0.76352
chr9	100542041	100546041	Stag1	0.0134366	0.634773
chr2	60509749	60513749	Itgb6	0.0135668	0.996284
chr6	30408984	30412984	1700012C14Rik	0.0138114	0.811856
chr9	108853789	108857789	Col7a1	0.0138905	0.694919
chr16	10790189	10794189	Prm2	0.0140437	1.02117
chr7	129123206	129127206	Cog7	0.0142364	0.95813
chr8	72271860	72275860	Zfp963	0.014258	1.21649
chr1	121889786	121893786	Cfap221	0.0142772	0.681538
chr18	36506277	36510277	Cystm1	0.0142977	0.865702
chr13	74943407	74947407	Cast	0.0143111	0.625009
chr6	41394095	41398095	Gm10334	0.0143242	0.770384
chr12	3860243	3864243	Dnmt3aos	0.0143408	1.18392
chr10	61141068	61145068	Sar1a	0.0144059	1.07016
chr17	35107100	35111100	Hspa1a	0.014567	1.23804
chr3	95673444	95677444	C920021L13Rik	0.0146595	0.887831
chr11	102415471	102419471	Gpatch8	0.0147112	0.743538
chr6	52661722	52665722	Tax1bp1	0.014738	1.26137
chr5	31454552	31458552	Mpv17	0.0147919	1.24116
chrX	59534673	59538673	4933402E13Rik	0.0149068	0.600225
chr7	133379117	133383117	1700123J17Rik	0.0149461	0.907581
chr19	3905132	3909132	Tcirg1	0.0149648	0.852918
chr9	82867095	82871095	Phip	0.0149985	0.936156
chr3	8962053	8966053	Tpd52	0.0150915	0.764412
chr11	31899276	31903276	Nsg2	0.0152151	0.692143
chr3	103662199	103666199	Ptpn22	0.0153106	0.895812
chr18	68418626	68422626	Mir7219	0.0153526	1.19783
chr4	147503028	147507028	Mad2l2	0.0154149	0.908705
chr4	140255387	140259387	Rcc2	0.0155044	0.851634
chr15	102074930	102078930	Rarg	0.0157582	0.89044
chr4	114804581	114808581	Cyp4x1	0.0158853	0.738968
chr11	5342849	5346849	Znrf3	0.015902	0.730143
chr4	36896776	36900776	Lingo2	0.0159166	0.602607
chr9	96916773	96920773	Spsb4	0.0159279	0.716819
chr11	116530973	116534973	1810032O08Rik	0.0159557	0.824142
chrX	160526118	160530118	Tmem27	0.0159604	0.843291
chr7	31934068	31938068	Gramd1a	0.0163119	0.884291
chr14	79913480	79917480	Elf1	0.0165122	0.901853
chr5	112008580	112012580	C130026L21Rik	0.0165244	0.874761
chr7	107808907	107812907	Plekhb1	0.0165389	0.639794
chr13	62229249	62233249	Zfp808	0.0165749	0.623866
chr9	25058039	25062039	2023-09-07	0.0166142	22:22:17.260000
chr3	32333072	32337072	Pik3ca	0.0166491	0.904742
chr8	87602861	87606861	Wdr83os	0.01684	0.903829
chr12	103921229	103925229	Mir1936	0.0169494	0.613099
chr17	25870984	25874984	Mslnl	0.0169762	1.20711
chr13	23644900	23648900	Hist1h1d	0.0171945	0.659216
chr13	26860033	26864033	Hdgfl1	0.0172168	0.700958
chr7	68882294	68886294	Mir344h-2	0.0174411	0.615386
chr1	108946879	108950879	Serpinb3a	0.017501	0.673128
chr17	35107647	35111647	Hspa1l	0.0177711	1.3545
chr14	27024526	27028526	Tmem254c	0.0177822	0.866202
chr14	26744735	26748735	Tmem254a	0.0178196	1.32613
chr2	58175217	58179217	Acvr1c	0.0178914	0.603568
chr9	45712959	45716959	Rnf214	0.0178985	0.966417
chrX	155691713	155695713	Rps6ka3	0.0179098	1.16438
chr3	96447506	96451506	Itga10	0.0179162	1.13035
chr1	78483471	78487471	Farsb	0.018023	0.751612
chr4	94716912	94720912	Jun	0.0181995	0.662743
chr17	36177646	36181646	H2-T22	0.0184028	1.34637
chr11	56824547	56828547	Gria1	0.0184855	1.59108
chr6	112158701	112162701	1700054K19Rik	0.0185187	1.1097
chr6	112994320	112998320	Thumpd3	0.0185982	0.887218
chr10	38881599	38885599	Wisp3	0.0186099	0.874731
chr11	73401237	73405237	Olfr385	0.0186189	0.636993
chr11	73614485	73618485	Olfr391-ps	0.0186428	1.25349
chrX	38752705	38756705	Gria3	0.0186904	0.691811
chr10	82994884	82998884	Aldh1l2	0.0187153	0.992852
chr8	97439997	97443997	Ccdc102a	0.0187536	1.26221
chr19	29720909	29724909	Ermp1	0.0187967	0.640069
chr17	35135690	35139690	D17H6S56E-5	0.0188675	0.59661
chr11	116533460	116537460	Snord1b	0.0188696	0.7016
chr11	69615170	69619170	G630025P09Rik	0.0189423	0.777483
chr9	92168439	92172439	Plscr2	0.0190929	0.664692
chr11	48959760	48963760	Olfr1395	0.0195124	0.865004
chr16	36195971	36199971	Gm6815	0.0196639	1.31707
chr7	25444312	25448312	Gm4598	0.019812	0.696859
chr14	79879074	79883074	Wbp4	0.0199061	0.752767
chr5	117564001	117568001	Suds3	0.0199811	0.633633
chr10	6804261	6808261	Iyd	0.0200317	0.792922
chr8	24251026	24255026	Mir486	0.0201651	0.652145
chr10	76036392	76040392	Ftcd	0.0201655	0.833734
chr5	111093159	111097159	Mir7026	0.0202149	0.949505
chr17	20949458	20953458	Vmn1r229	0.0203772	0.765335
chr17	36177636	36181636	H2-T9	0.0205022	1.32448
chr8	98055999	98059999	Ccdc113	0.0205209	1.24632
chrX	160809453	160813453	Figf	0.020572	0.822276
chr9	34294315	34298315	Kirrel3	0.0206522	0.700333
chr8	4251101	4255101	Snapc2	0.0207919	1.25416
chr11	48862743	48866743	9930111J21Rik2	0.021237	1.27676
chrX	133050537	133054537	Kir3dl1	0.0214183	0.62306
chr6	66483461	66487461	Mad2l1	0.0216136	1.03914
chr16	23288542	23292542	St6gal1	0.0218526	0.981085
chr9	51921727	51925727	Mir6244	0.0219234	0.592121
chr3	115415972	115419972	S1pr1	0.0222456	0.655063
chr15	57863848	57867848	9130401M01Rik	0.0222512	0.73337
chr16	52813856	52817856	4930404A05Rik	0.0222578	0.781104
chr5	22032847	22036847	Gm15421	0.0223544	0.687223
chr17	51316676	51320676	Tbc1d5	0.0224079	1.10893
chr5	3891932	3895932	Mterf1a	0.0226963	1.06331
chrX	97923524	97927524	Gdpd2	0.0227109	1.15324
chr7	31145790	31149790	Lrfn3	0.0228405	1.12751
chr9	63895635	63899635	1110036E04Rik	0.0232761	0.748859
chr9	118618809	118622809	Itga9	0.0234893	1.2626
chr2	91770453	91774453	Mdk	0.0236191	0.867406
chrX	22940207	22944207	Klhl13	0.0237615	0.681521
chr3	98082353	98086353	Hmgcs2	0.023796	1.35282
chr13	8950108	8954108	Idi2	0.0239164	0.649853
chr2	91434237	91438237	Snord67	0.0239413	1.0561
chr7	150950897	150954897	Mrgprg	0.0242447	0.704663
chr15	76851156	76855156	Mb	0.0242974	0.698711
chr3	107678147	107682147	Eps8l3	0.0243729	0.693008
chr11	70575948	70579948	Zfp3	0.0243737	0.680316
chr2	29680908	29684908	Urm1	0.0243958	0.900147
chr1	175870622	175874622	Ifi203	0.0245477	0.694531
chr4	96256175	96260175	Cyp2j9	0.0246283	0.727187
chr14	51031220	51035220	Olfr738	0.0247011	1.04102
chr12	71210615	71214615	Nin	0.0248743	0.782251
chr4	135526508	135530508	Lypla2	0.0252113	0.722235
chr9	108361911	108365911	Klhdc8b	0.025237	0.590953
chr5	145801858	145805858	1700018F24Rik	0.0252506	1.10874
chr7	49895973	49899973	9830147E19Rik	0.0252515	0.632806
chr15	99982826	99986826	Dip2b	0.0252969	1.13199
chr17	23958257	23962257	Mir5125	0.0253257	0.874253
chrX	76914773	76918773	Mageb16	0.0253667	0.931551
chr1	163087444	163091444	4930469G21Rik	0.0254883	0.824738
chr15	79083177	79087177	Slc16a8	0.0255311	0.812862
chr12	92784284	92788284	Bc1	0.0256256	0.880968
chr6	136750951	136754951	Hist4h4	0.0260111	0.752896
chr5	76758135	76762135	Pdcl2	0.0261195	1.00858
chr1	182184430	182188430	Psen2	0.0261532	0.887252
chr10	21711695	21715695	Sgk1	0.0261846	0.71308
chr13	76154053	76158053	Rfesd	0.0261959	0.988944
chr8	24251133	24255133	Mir3107	0.0263442	0.622438
chr2	85268983	85272983	Olfr994	0.026696	0.803294
chr11	121280686	121284686	Fn3krp	0.0268366	1.15786
chr11	103633488	103637488	Wnt3	0.0268638	1.25564
chr17	35261346	35265346	D17H6S53E	0.0271051	0.855274
chr3	59754230	59758230	Gm9696	0.0274586	0.726491
chr17	78905402	78909402	Vit	0.0274765	0.995624
chrX	145530494	145534494	Gm15085	0.0274977	0.602519
chrX	145530494	145534494	Ott	0.0274977	0.602519
chr9	81523536	81527536	D430036J16Rik	0.0275796	1.04992
chr17	20870063	20874063	Vmn1r227	0.0276683	0.659741
chr9	30836228	30840228	Zbtb44	0.0277802	0.666542
chr18	36438815	36442815	Pura	0.0281581	0.72767
chr3	95672541	95676541	Mrps21	0.0284288	1.03873
chr2	89782269	89786269	Olfr1259	0.02843	0.770477
chr4	44095048	44099048	Gne	0.0285084	1.10264
chr17	37398606	37402606	Olfr98	0.0287636	0.908372
chr7	12946112	12950112	Vmn1r84	0.0289005	0.932611
chr2	180434806	180438806	Dido1	0.0289801	0.851567
chr19	8815460	8819460	Mir6992	0.0289896	0.64339
chr8	108101744	108105744	Agrp	0.0293241	0.777064
chr17	37033074	37037074	Trim31	0.0294683	0.850758
chr6	123650838	123654838	Vmn2r23	0.0296223	0.832724
chr2	38779980	38783980	Nr6a1	0.0296489	0.758901
chr7	31375960	31379960	Zbtb32	0.0296612	0.79986
chr17	31793698	31797698	U2af1	0.0296634	0.825224
chr9	108468649	108472649	Mir191	0.0296919	0.643513
chr11	101811734	101815734	4930417O22Rik	0.0298001	0.68354
chr2	79746555	79750555	Pde1a	0.0299499	0.733466
chr18	58817135	58821135	Isoc1	0.0299552	1.03365
chr4	102240664	102244664	Pde4b	0.0304209	1.22097
chr3	126297868	126301868	Camk2d	0.0306915	0.704926
chr6	113479675	113483675	Fancd2	0.0308297	0.808855
chr17	36325095	36329095	H2-T3	0.0310664	0.60468
chr5	111080400	111084400	Noc4l	0.031103	0.806867
chr11	17155620	17159620	C1d	0.0311911	0.873082
chr11	52931557	52935557	Gm11186	0.0312051	0.93362
chr2	153986342	153990342	Bpifa5	0.0312105	0.7983
chr6	17229184	17233184	Cav2	0.0312879	0.819685
chr11	30783357	30787357	Gpr75	0.0313323	0.654599
chr17	33403670	33407670	Olfr63	0.0316	0.751261
chr16	22007556	22011556	Senp2	0.0316048	0.766651
chr4	91041186	91045186	Elavl2	0.0316242	0.602902
chr5	137465302	137469302	Mir702	0.0317462	0.741383
chrX	110409864	110413864	Dach2	0.0317922	0.699803
chr8	109125267	109129267	Cdh1	0.0318332	0.735081
chr1	176319176	176323176	Olfr248	0.0319322	0.855419
chr18	78373910	78377910	Slc14a2	0.031973	0.664702
chr2	10401381	10405381	Mir669a-2	0.0320465	1.16294
chr2	10401387	10405387	Mir669a-6	0.0320465	1.16088
chr2	10401387	10405387	Mir669a-5	0.0320465	1.16088
chr2	10401387	10405387	Mir669a-4	0.0320465	1.16088
chr2	10401387	10405387	Mir669a-12	0.0320465	1.16088
chr2	10401387	10405387	Mir669a-11	0.0320465	1.16088
chr2	10401387	10405387	Mir669a-10	0.0320465	1.16088
chr2	10401387	10405387	Mir669a-9	0.0320465	1.16088
chr2	10401387	10405387	Mir669a-8	0.0320465	1.16088
chr13	41940984	41944984	Adtrp	0.0322996	0.715347
chr2	30031978	30035978	D2Wsu81e	0.032961	0.961213
chr7	110696881	110700881	Olfr613	0.0330328	0.674358
chr3	75876482	75880482	Fstl5	0.0330816	0.913852
chr11	18963277	18967277	4933406G16Rik	0.0331141	0.943217
chr4	5557474	5561474	4930423M02Rik	0.0333633	0.623048
chr10	33622916	33626916	Rsph4a	0.0333902	1.0273
chr8	26057275	26061275	Adam32	0.0338326	0.600605
chr4	118632571	118636571	Lao1	0.0339666	0.659326
chr3	40696198	40700198	3110057O12Rik	0.0342154	0.595067
chr5	143985560	143989560	Spdyb	0.0342478	0.69146
chr10	70116710	70120710	D630013N20Rik	0.0344111	0.718593
chr13	47023086	47027086	Kif13a	0.0348329	0.944162
chr13	54865800	54869800	Sncb	0.0349596	0.622785
chr5	17392776	17396776	Cd36	0.035158	0.747163
chrX	51077570	51081570	Zfp36l3	0.0351682	0.670995
chr11	75722560	75726560	Rph3al	0.0353079	0.693713
chr7	54304009	54308009	Tmem86a	0.035332	0.867454
chr10	87319800	87323800	Igf1	0.0353647	0.60415
chrX	71572404	71576404	Plxna3	0.0354152	0.656648
chr11	98669121	98673121	Casc3	0.0357487	0.787869
chr9	58098970	58102970	Stoml1	0.0359159	0.663377
chr18	37077958	37081958	Gm6756	0.0359981	1.09828
chr13	24004875	24008875	Slc17a4	0.0367747	1.03767
chr8	54722418	54726418	Neil3	0.0367773	1.11897
chr6	90567239	90571239	Slc41a3	0.0368144	0.727963
chr11	83460879	83464879	Ccl3	0.0368177	0.692105
chr7	108597033	108601033	Pde2a	0.0369484	0.837497
chr11	104421511	104425511	Gm11665	0.0369531	0.78086
chr2	109512856	109516856	Bdnf	0.0369619	0.842331
chr9	109691163	109695163	Fbxw27	0.0376884	0.673382
chr3	153573166	153577166	Rabggtb	0.0381017	0.731625
chr11	106241954	106245954	Icam2	0.0383058	0.710504
chr1	20772350	20776350	Il17f	0.0384361	1.1065
chr15	36167918	36171918	Mir8097	0.0387753	0.649568
chr6	128941037	128945037	BC064078	0.0388074	0.616546
chr4	114804436	114808436	Cyp4x1os	0.0393419	0.719156
chr1	36816642	36820642	Zap70	0.0397661	0.93403
chr3	89048359	89052359	Krtcap2	0.0398016	0.74112
chr1	57829704	57833704	Spats2l	0.0399414	0.777056
chrX	58442467	58446467	C030023E24Rik	0.0400854	0.741802
chr2	96156325	96160325	Lrrc4c	0.0402311	1.18757
chr5	120139226	120143226	Tbx3os2	0.0405351	0.889634
chr14	105036363	105040363	D130009I18Rik	0.0405888	0.644605
chr16	8828192	8832192	1810013L24Rik	0.0407239	0.665036
chr1	96692018	96696018	4930440C22Rik	0.0407298	0.703076
chr11	32194491	32198491	Hba-a2	0.041033	0.873643
chr16	20424466	20428466	Abcc5	0.0411649	0.768646
chr15	82740563	82744563	Tcf20	0.0413306	0.693336
chr13	76520408	76524408	Mctp1	0.0414837	1.01666
chr9	43913353	43917353	C1qtnf5	0.0416633	0.599365
chr9	50361242	50365242	Bco2	0.0416775	0.60659
chr14	61663691	61667691	Tnfrsf19	0.0416934	1.05513
chr9	102908818	102912818	Slco2a1	0.0417887	0.608524
chr2	174118936	174122936	Nespas	0.0421819	0.852625
chr9	54872365	54876365	Chrna3	0.0424578	1.02651
chr5	108505183	108509183	Mtf2	0.0425373	0.700259
chr7	30021341	30025341	Yif1b	0.0426753	0.669753
chr8	3351414	3355414	A430078G23Rik	0.0427307	0.746908
chrY_random	30929020	30933020	Sly	0.0428145	Inf
chr4	59637082	59641082	E130308A19Rik	0.0430499	0.75917
chr11	32194488	32198488	Hba-a1	0.0430561	0.875382
chr11	77000469	77004469	Efcab5	0.0431031	0.742382
chr13	58905929	58909929	Ntrk2	0.0431183	1.05685
chr3	37209475	37213475	Bbs12	0.0435445	0.688067
chr1	60162926	60166926	Carf	0.0437211	0.670993
chr8	68140423	68144423	2023-03-01	0.0439216	14:09:40.488000
chr7	25653075	25657075	Dmrtc2	0.0441839	0.650078
chr3	40419833	40423833	1700017G19Rik	0.0447712	0.617763
chr7	137718997	137722997	Tacc2	0.0447712	0.758809
chr9	21140271	21144271	Slc44a2	0.0448581	0.589628
chrX	34664757	34668757	Nkap	0.0453139	0.748606
chr14	31762562	31766562	Nek4	0.0455268	0.890992
chr13	21596392	21600392	Zfp389	0.04565	0.697448
chr3	68296102	68300102	Schip1	0.0456975	1.10039
chr2	135565565	135569565	Plcb4	0.0457797	0.595353
chr15	82052765	82056765	Tnfrsf13c	0.0465491	0.626958
chr7	113883469	113887469	Olfr697	0.0467819	0.602606
chr1	19196994	19200994	Tfap2b	0.0469056	0.597117
chr11	34212821	34216821	Fam196b	0.0469094	0.688682
chr9	119000619	119004619	Plcd1	0.0471624	0.72472
chr7	17400080	17404080	Fkrp	0.0473658	0.707231
chr14	55711620	55715620	Thtpa	0.0474186	0.925417
chr14	5662754	5666754	Gm3383	0.0474731	0.976674
chr1	153287522	153291522	Mir7682	0.0477537	0.710382
chr2	110788400	110792400	Ano3	0.0477781	0.656347
chr2	86666832	86670832	Olfr1094	0.0478543	0.853113
chr3	129537656	129541656	Cfi	0.0479452	0.822956
chr1	189830868	189834868	9330162B11Rik	0.0485122	0.779632
chr9	108708710	108712710	Nckipsd	0.0485225	0.703278
chrX	50093242	50097242	Mir19b-2	0.0488736	0.761232
chr8	23274906	23278906	Nek3	0.0493429	0.845565
chr14	51561977	51565977	Pnp	0.049704	0.828241
chr6	128923046	128927046	Gm15987	0.0497868	0.956309
chr4	154863469	154867469	Gnb1	0.0498689	0.724281
chr6	113479631	113483631	Emc3	0.0499178	0.764856

## Sheet: Down regulated H2B on genebody 
Supplementary Table S4: CUT&RUN analysis of H2B binding in Atf3 iKO SCs.
Genes with decreased H2B signal on gene body
Chr	Start	End	Gene name	P-Value	Log2(FoldChange)
chr9	69304750	69304838	Mir3109	6.52924e-19	Inf
chr2	10424899	10424982	Mir467a-3	6.52924e-19	Inf
chr11	116535460	116535537	Snord1b	6.52924e-19	Inf
chr8	16168756	16168838	Mir3106	6.52924e-19	Inf
chr12	110856467	110856546	Mir370	6.52924e-19	Inf
chr2	158464318	158464376	Mir3474	6.52924e-19	Inf
chrX	159312849	159312927	Mir3473a	6.52924e-19	Inf
chr4	120445210	120445302	Mir30e	6.52924e-19	Inf
chr2	10424899	10424982	Mir467a-10	6.52924e-19	Inf
chr2	10394166	10394250	Mir466o	6.52924e-19	Inf
chr3	157207242	157207313	Mir186	6.52924e-19	Inf
chr15	82028551	82028620	Mir33	6.52924e-19	Inf
chr9	106056454	106056544	Mir135a-1	6.52924e-19	Inf
chr11	28657011	28657083	Mir216a	6.52924e-19	Inf
chrX	64033932	64034008	Mir883a	6.52924e-19	Inf
chr4	86232356	86232474	Scarna8	6.52924e-19	Inf
chr3	127248413	127248482	Mir302a	6.52924e-19	Inf
chr14	70843316	70843398	Mir320	6.52924e-19	Inf
chrX	65241270	65241336	Mir201	6.52924e-19	1.08603
chr3	127248280	127248348	Mir302c	6.52924e-19	Inf
chr19	44377660	44377721	Mir5114	6.52924e-19	Inf
chr2	10424899	10424982	Mir467a-6	6.52924e-19	Inf
chr3	127248541	127248607	Mir302d	6.52924e-19	Inf
chrX	143445143	143445229	Mir1264	6.52924e-19	Inf
chr12	110950012	110950073	Mir380	6.52924e-19	1.08603
chr9	58068956	58069061	Mir6385	6.52924e-19	Inf
chr7	29345943	29346003	Mir7049	6.52924e-19	1.08603
chr8	73322033	73322091	Mir7240	6.52924e-19	Inf
chr8	124501923	124501986	Mir7237	6.52924e-19	1.08603
chr5	75572855	75572929	Mir7025	6.52924e-19	0.670992
chr5	135047945	135047984	Mir7228	6.52924e-19	Inf
chr18	68420573	68420627	Mir7219	6.52924e-19	1.08603
chr3	20122188	20122258	Mir7007	6.52924e-19	Inf
chr17	27453979	27454040	Mir7214	6.52924e-19	Inf
chr12	115707617	115707677	Mir7094-1	6.52924e-19	Inf
chr17	25917752	25917824	Mir6966	6.52924e-19	1.08603
chr19	3288919	3288983	Mir6984	6.52924e-19	Inf
chr18	61117726	61117794	Mir6982	6.52924e-19	Inf
chr4	120445210	120445302	Mir30f	6.52924e-19	Inf
chr12	29364189	29364254	Mir6937	6.52924e-19	Inf
chr1	182517331	182517398	Mir6904	6.52924e-19	1.08603
chr2	119843252	119843315	Mir7665	6.52924e-19	Inf
chr14	70092054	70092127	Mir6950	6.52924e-19	Inf
chr11	100339724	100339794	Mir7116	6.52924e-19	1.08603
chr19	60850234	60850300	Gm38437	6.52924e-19	2.34353
chr11	116535910	116535986	Snord1a	6.52924e-19	2.02161
chr11	70048218	70048302	Mir497	6.52924e-19	Inf
chr6	85286285	85286367	Mir705	6.52924e-19	2.60657
chr4	155429004	155429094	Mir200a	6.52924e-19	1.0216
chr8	98277050	98277114	Mir7073	6.52924e-19	1.60656
chrX	20440251	20440308	Mir5617	6.52924e-19	Inf
chr10	77103968	77104052	Mir1930	1.05615e-18	Inf
chr2	10422448	10422531	Mir467a-5	1.05615e-18	Inf
chr4	131825993	131826101	Rnu11	1.05615e-18	Inf
chr2	10422448	10422531	Mir467a-4	1.05615e-18	Inf
chrX	136845486	136845551	Mir3475	1.05615e-18	1.07699
chr18	74938047	74938109	Scarna17	1.64934e-18	Inf
chr11	43187898	43187963	Mir146	1.65032e-18	Inf
chr10	128021492	128021553	Mir6917	1.65032e-18	Inf
chrX	143436801	143436909	Mir764	2.49156e-18	Inf
chr11	70048193	70048318	Mir497b	2.49592e-18	6.7061
chr2	14182629	14182708	Mir511	3.64738e-18	Inf
chr8	123062595	123062654	Mir7687	3.64738e-18	Inf
chr18	76330205	76330306	Mir6358	3.99592e-18	4.54547
chr7	19971991	19972066	Mir343	5.18238e-18	Inf
chr19	29209768	29209865	Mir101b	7.15709e-18	5.75857
chr13	58124485	58124561	Mir874	7.21657e-18	Inf
chr3	153575092	153575153	Snord45c	7.21657e-18	Inf
chr5	111095093	111095160	Mir7026	7.21657e-18	Inf
chr3	85944538	85944609	Rnu73b	9.61959e-18	2.60061
chr9	8246785	8246881	Mir1899	9.72994e-18	1.59066
chr12	118489289	118489358	Mir153	9.72994e-18	Inf
chr2	122466538	122466617	Mir147	9.72994e-18	Inf
chr9	107983828	107983914	Mir7088	9.72994e-18	Inf
chr5	123972645	123972704	Mir7647	9.85752e-18	Inf
chr4	147521044	147521105	Mir7022	1.24633e-17	1.64504
chr2	93262085	93262164	Mir7001	1.25976e-17	1.57146
chr16	98098839	98098898	Mir6964	1.25976e-17	Inf
chr14	63484378	63484488	Mir6541	1.25976e-17	Inf
chr5	92887582	92887682	Mir6415	1.27878e-17	1.25607
chrX	50401330	50401421	Mir450-1	1.60905e-17	Inf
chr4	58453883	58453970	Mir3095	1.60905e-17	Inf
chr7	133722987	133723046	Mir7059	1.60905e-17	Inf
chr11	45983588	45983645	Mir7239	1.60905e-17	0.968493
chr14	52688989	52689043	Snord58b	1.63994e-17	2.16071
chr5	148094764	148094874	Mir7k	1.63994e-17	Inf
chr9	102207253	102207305	Mir7243	1.7804e-17	2.86521
chr2	94081534	94081599	Mir129b	2.0063e-17	2.08603
chr17	34978753	34978816	Mir6971	2.0063e-17	0.764102
chr6	128881810	128881863	Mir7649	2.05398e-17	1.47722
chr3	99003267	99003376	Mir6481	2.05398e-17	Inf
chr11	115309274	115309374	Mir3968	2.05398e-17	1.27744
chr5	137737851	137737916	Mir7036	2.05398e-17	2.73472
chr16	18327493	18327558	Mir185	2.0918e-17	0.977214
chr15	85537032	85537127	Mirlet7c-2	2.4441e-17	0.735533
chr7	149178083	149178146	Mir3104	2.4441e-17	1.94854
chr16	28600020	28600129	Mir690	2.51449e-17	Inf
chr11	74987183	74987249	Mir132	2.51449e-17	Inf
chr11	77996560	77996615	Snord42b	2.51449e-17	1.98811
chr11	82798504	82798567	Mir7679	2.51449e-17	Inf
chrX	50406431	50406530	Mir351	2.911e-17	Inf
chrX	110188432	110188502	Mir361	3.09662e-17	Inf
chr7	7251601	7251657	Mir5620	3.35757e-17	3.99292
chr7	88674801	88674874	Mir1839	3.39183e-17	0.830191
chr8	86702771	86702860	Mir181c	3.39183e-17	1.32756
chrX	50095679	50095744	Mir106a	3.39183e-17	2.70752
chr12	113347460	113347520	Mir3073b	3.39183e-17	0.73374
chr3	142286823	142286910	Mir6381	3.39183e-17	6.09009
chr2	10400941	10401028	Mir669a-6	3.52861e-17	Inf
chr2	10400941	10401028	Mir669a-5	3.52861e-17	Inf
chr2	10400941	10401028	Mir669a-4	3.52861e-17	Inf
chr3	27483821	27483917	Mir3092	3.52861e-17	1.47376
chr1	187066853	187066922	Mir664	3.52861e-17	Inf
chr2	10400941	10401028	Mir669a-12	3.52861e-17	Inf
chr2	10400941	10401028	Mir669a-11	3.52861e-17	Inf
chr2	10400941	10401028	Mir669a-10	3.52861e-17	Inf
chr2	10400941	10401028	Mir669a-9	3.52861e-17	Inf
chr2	10400941	10401028	Mir669a-8	3.52861e-17	Inf
chr4	117883109	117883169	Mir7226	3.52861e-17	Inf
chr1	36405526	36405603	Mir6898	3.52861e-17	0.840922
chr16	44013964	44014090	Mir3470b	3.52861e-17	Inf
chr9	44208505	44208571	Mir7085	3.52861e-17	1.65237
chr7	52378395	52378481	Snord35b	3.86833e-17	1.49203
chr11	97606210	97606349	Mir8102	3.86833e-17	0.707527
chr11	106644006	106644073	Mir3064	4.04956e-17	Inf
chr7	67021820	67021910	Snord116l1	4.04956e-17	0.917232
chr19	42354571	42354660	Mir3085	4.04956e-17	Inf
chr9	20879940	20880032	Mir7082	4.04956e-17	Inf
chr10	80072004	80072074	Mir6912	4.04956e-17	1.311
chr3	34537385	34537464	Mir1897	4.32025e-17	Inf
chr2	129842027	129842144	Mir6339	4.32025e-17	Inf
chr2	130103761	130103824	Snord57	4.32025e-17	Inf
chrX	50401475	50401544	Mir450-2	4.32025e-17	Inf
chr7	148407282	148407392	Mir210	4.32025e-17	1.34906
chr13	113827626	113827706	Mir449b	4.32025e-17	Inf
chr5	137970707	137970822	Mir6418	4.32025e-17	1.33396
chr11	97642952	97643080	Snora21	4.32025e-17	2.13013
chr19	25016725	25016793	Mir3084-1	4.32025e-17	1.43664
chr2	37543720	37543804	Mir5128	4.5531e-17	0.639774
chr4	40940727	40940791	Mir3094	4.5531e-17	0.857031
chr4	40797088	40797171	Mir5123	4.72663e-17	Inf
chrX	139173542	139173640	Mir652	4.72663e-17	Inf
chr10	92625529	92625648	Mir1931	4.72663e-17	2.65387
chr2	44878619	44878697	Mir5129	4.72663e-17	2.02161
chr17	17967315	17967408	Mirlet7e	5.01732e-17	Inf
chr11	97538373	97538444	Mir6927	5.01732e-17	2.45377
chr1	64089011	64089075	Mir6899	5.01732e-17	1.47147
chrX	148294104	148294180	Mir3113	5.01732e-17	2.21943
chr12	110981367	110981446	Mir409	5.06738e-17	Inf
chr16	17124153	17124235	Mir130b	5.06738e-17	1.3205
chr9	67577305	67577384	Mir7242	5.06738e-17	Inf
chr11	60015763	60015829	Mir6922	5.06738e-17	1.3205
chr9	41390008	41390085	Mir125b-1	5.32483e-17	0.718303
chr6	30115917	30115992	Mir182	5.32483e-17	0.948535
chr18	65408514	65408580	Mir122	5.32483e-17	2.84943
chr11	116533818	116533896	Snord1c	5.4205e-17	Inf
chrX	148347756	148347864	Mir98	5.4205e-17	Inf
chr14	118991590	118991694	Mir6391	5.4205e-17	Inf
chr1	95171125	95171187	Mir6901	5.4205e-17	1.29914
chrX	7384226	7384347	Mir1198	5.4205e-17	Inf
chr2	10407766	10407839	Mir467a-1	5.48518e-17	1.16004
chr2	10407761	10407844	Mir467a-8	5.48518e-17	1.16004
chr2	10407761	10407844	Mir467a-2	5.48518e-17	1.16004
chr2	10407761	10407844	Mir467a-7	5.48518e-17	1.16004
chr16	77599901	77599995	Mirlet7c-1	5.48518e-17	Inf
chr6	30119667	30119737	Mir183	5.48518e-17	3.64219
chr7	134671410	134671517	Snora30	5.48518e-17	1.04585
chr12	110824022	110824083	Mir3544	5.48518e-17	1.04585
chr17	34023620	34023678	Gm27740	5.48518e-17	2.68057
chr17	34023620	34023678	Gm27775	5.48518e-17	2.68057
chr8	119976922	119976979	Mir7077	5.53964e-17	2.08603
chr1	95242668	95242732	Mir6902	5.53964e-17	Inf
chr7	151195158	151195243	Mir3105	5.53964e-17	1.08603
chr13	50696340	50696449	Mir683-2	5.74277e-17	Inf
chr12	110955467	110955543	Mir543	5.74277e-17	0.609597
chr4	132925690	132925779	Mir5122	5.74277e-17	0.917231
chr13	50696340	50696449	Mir683-1	5.74277e-17	Inf
chr7	148806599	148806690	Mir7063	5.74277e-17	1.91611
chr19	25016727	25016781	Snora19	5.74277e-17	1.21425
chr9	3038668	3038743	Mir101c	5.74277e-17	2.43664
chrX	69506369	69506451	Mir224	5.75126e-17	Inf
chr12	113347448	113347533	Mir3073a	5.75126e-17	0.73128
chrX	49731297	49731358	Mir6384	5.87724e-17	1.03233
chr11	79525470	79525536	Mir193a	5.96756e-17	2.56666
chr13	62862098	62862206	Mir713	5.96756e-17	Inf
chrX	148346888	148346971	Mirlet7f-2	5.99403e-17	Inf
chr7	66938957	66939047	Snord116l2	6.08305e-17	1.39831
chr7	66938957	66939047	Snord116	6.08305e-17	1.39831
chrX	50095159	50095243	Mir19b-2	6.08305e-17	0.67899
chr2	67619099	67619197	Mir6335	6.08305e-17	Inf
chr7	80964475	80964527	Mir7234	6.08305e-17	2.12256
chr4	134123637	134123766	Mir6403	6.08305e-17	Inf
chr7	69230108	69230196	Mir344i	6.08305e-17	1.03872
chr11	60014039	60014119	Mir6921	6.17333e-17	Inf
chr12	110958215	110958307	Mir667	7.27464e-17	Inf
chr15	68172769	68172851	Mir30d	7.36002e-17	0.969621
chr2	94101456	94101556	Mir670	7.81261e-17	Inf
chr17	35388233	35388350	Mir8094	8.98585e-17	Inf
chr11	79539901	79540013	Mir365-2	9.09441e-17	Inf
chrX	131292169	131292270	Mir7093	9.81909e-17	Inf
chr18	38150540	38150599	Mir6980	1.01143e-16	2.23147
chr7	71394868	71394985	Mir6416	1.0936e-16	Inf
chr1	87648522	87648649	Mir8096	1.10194e-16	1.91967
chr8	86732570	86732657	Mir27a	1.14458e-16	1.13725
chr7	3220343	3220423	Mir293	1.24156e-16	2.16981
chr14	51427121	51427446	Rpph1	1.29048e-16	Inf
chr6	30119445	30119551	Mir96	1.38146e-16	1.52461
chr15	89015894	89015967	Mir6958	1.43757e-16	0.610457
chr13	48633547	48633641	Mirlet7a-1	1.47226e-16	2.71964
chr9	48303447	48304080	Gm5617	1.47295e-16	5.06046
chr12	110955294	110955393	Mir666	1.47777e-16	3.45324
chr14	118657855	118657958	Mir6241	1.66017e-16	1.06661
chr8	8690092	8690162	Mir7654	1.78617e-16	1.54255
chr7	147143587	147143659	Mir202	2.10484e-16	1.32307
chr9	109792146	109792214	Mir7089	2.13244e-16	4.99292
chr2	94081520	94081610	Mir129-2	2.17628e-16	1.72917
chr16	18284642	18284730	Gm24572	2.24898e-16	3.3143
chrX	101311513	101311613	Mir672	2.29766e-16	3.78647
chr2	10429544	10429617	Mir466	2.47092e-16	2.86182
chr9	64023238	64023329	Snord16a	2.50815e-16	4.19646
chr12	110881047	110881114	AF357426	2.51612e-16	1.71052
chr13	113827741	113827832	Mir449a	2.63731e-16	1.72758
chrX	102574420	102574518	Mir325	3.1764e-16	2.01821
chr10	20017386	20017494	Mir6413	3.25827e-16	1.90795
chr4	130305552	130305617	Snord85	3.60125e-16	0.823002
chr2	10389121	10389240	Mir669e	3.60125e-16	2.40796
chr16	84714384	84714449	Mir155	3.60125e-16	1.02161
chr7	68884235	68884295	Mir344h-2	3.60125e-16	0.790278
chr7	68884235	68884295	Mir344h-1	3.60125e-16	0.790278
chr13	55608985	55609053	Mir6945	3.6983e-16	1.51572
chr14	56701237	56701305	Mir6949	4.06929e-16	Inf
chr2	163298280	163298739	2310001K24Rik	4.35329e-16	4.72246
chr15	36169800	36169919	Mir8097	4.41285e-16	1.04296
chr11	69448901	69449021	Mir467f	4.64059e-16	0.888672
chr18	38134156	38134271	Mir6981	4.88361e-16	1.98342
chr12	113369090	113369166	Mir203	5.00847e-16	2.44218
chr14	31385334	31385394	Mir3076	5.02811e-16	1.33658
chr2	10390597	10390695	Mir669l	6.45484e-16	5.32125
chr1	74947231	74947295	Mir375	6.74067e-16	1.14048
chr8	73419406	73419469	Mir7067	6.74067e-16	0.979121
chr2	10408273	10408368	Mir669a-2	6.93922e-16	1.69302
chr13	23309241	23310180	Vmn1r221	6.97768e-16	Inf
chr2	32818820	32818938	Snora65	7.01359e-16	0.746857
chr6	85740133	85740228	Mir6375	7.1311e-16	0.636011
chr9	20718533	20718608	Mir7081	7.37171e-16	4.18523
chr2	164180048	164180119	Mir7678	7.38425e-16	1.58264
chr2	10408275	10408372	Mir669a-1	7.75681e-16	1.76846
chr14	115442892	115442976	Mir17	8.67942e-16	0.774086
chr1	135623134	135623222	Mir6903	8.81503e-16	0.732393
chr5	23763345	23763430	Mir684-1	8.99646e-16	Inf
chr2	10393270	10393356	Mir669d-2	8.99646e-16	Inf
chr8	114213500	114213574	Mir7076	9.28213e-16	1.65904
chr14	26353924	26354009	Mir3075	9.4275e-16	Inf
chr12	110950526	110950646	Mir1197	1.03471e-15	2.36146
chr1	164147944	164148054	Mir199a-2	1.09212e-15	4.75036
chrX	64085691	64085772	Mir465c-1	1.10768e-15	1.66129
chrX	64085691	64085772	Mir465c-2	1.10768e-15	1.66129
chr2	133390443	133390530	Mir3090	1.16506e-15	3.76994
chr7	25755028	25755094	Mir7046	1.16506e-15	2.42322
chr2	10439230	10439357	Mir669i	1.25021e-15	1.63159
chr19	34895176	34895263	Mir107	1.29308e-15	0.773125
chr5	136581391	136581473	Mir7035	1.30159e-15	Inf
chr16	43640767	43640850	Mir568	1.5012e-15	2.08603
chr10	61656914	61656975	Mir7662	1.5012e-15	3.47835
chr7	68828009	68828078	Mir344d-1	1.5012e-15	1.19153
chr8	107832263	107832360	Mir328	1.65476e-15	1.39639
chr13	110694016	110694096	Mir1904	1.68175e-15	1.18046
chr12	110826152	110826241	Mir3070a	1.82297e-15	1.93141
chr4	124408937	124409046	Mir697	1.87648e-15	4.45457
chr18	66378917	66378987	Mir694	1.91297e-15	1.62445
chr9	50040627	50041287	2310003N18Rik	1.94367e-15	Inf
chr10	119885046	119885166	Mir763	2.0468e-15	3.95449
chr9	118940913	118941003	Mir26a-1	2.17549e-15	2.18761
chr2	10415654	10415741	Mir669a-7	2.19286e-15	3.1636
chr14	35707794	35707892	Mir346	2.22005e-15	0.868084
chr3	88019092	88019179	Mir3093	2.39463e-15	1.62733
chr7	147823601	147824537	Olfr61	2.41937e-15	2.16384
chr2	65202352	65202457	Mir6337	2.74628e-15	2.61481
chr7	117189877	117190061	Snora23	2.84814e-15	1.57008
chr12	110823998	110824095	Mir337	2.94202e-15	0.933898
chr13	22134346	22134818	Hist1h2ag	3.02397e-15	2.37958
chr3	57420530	57420644	Mir6377	3.07811e-15	1.94217
chr11	49883203	49883301	Mir340	3.14101e-15	2.58527
chr9	110183790	110183913	Mir6236	3.20482e-15	3.28244
chr10	77897543	77897647	Mir6410	4.01592e-15	1.30487
chr7	112029222	112030173	Olfr665	4.07057e-15	4.72224
chr8	126546540	126546622	Mir1967	4.76169e-15	Inf
chr10	77169331	77169731	Gm10272	5.10769e-15	Inf
chr3	92736900	92738018	Lce3b	7.45924e-15	2.5682
chr1	108443072	108443208	Mir3473f	8.66081e-15	1.22105
chrX	64030430	64030507	Mir743b	1.09218e-14	1.49233
chrX	114128365	114128713	Gm14920	1.61646e-14	3.29232
chr16	59109504	59110434	Olfr193	3.0883e-14	Inf
chr8	86732723	86732806	Mir3074-2	3.18522e-14	1.28673
chr16	59167037	59167967	Olfr196	3.51048e-14	2.30356
chr10	127522341	127522419	Mir677	3.67705e-14	Inf
chr7	115566086	115567031	Olfr497	4.80418e-14	2.77912
chr4	129234926	129235055	Mir8119	4.97127e-14	0.710526
chr4	107759961	107760054	Mir6397	5.44483e-14	0.944017
chr1	175200277	175201268	Olfr418	5.54428e-14	2.88442
chr6	47609240	47609414	Rn4.5s	6.2386e-14	0.931721
chr16	18165181	18165263	Mir6366	6.85377e-14	2.22181
chr7	52382233	52382315	Snord33	9.91364e-14	Inf
chr13	24025593	24026025	Hist1h2ba	1.02307e-13	Inf
chr12	103923137	103923230	Mir1936	1.7963e-13	Inf
chr13	23848805	23849255	Hist1h4b	2.23175e-13	2.23671
chr1	176047221	176048145	Olfr231	2.84066e-13	3.48663
chr14	50857577	50858558	Olfr731	3.1195e-13	1.20312
chr9	18925400	18926355	Olfr836	3.15457e-13	1.56811
chr14	50900902	50901946	Olfr732	3.32922e-13	3.5214
chr13	21628842	21629896	Olfr1366	3.6925e-13	3.62945
chr4	131865379	131865515	Snora16a	3.71172e-13	3.94784
chr11	50798204	50799128	Olfr1377	3.83841e-13	5.99693
chr13	49063480	49065274	Fam120aos	4.43048e-13	2.44728
chr10	128758680	128759619	Olfr780	6.47602e-13	2.05753
chr7	68871134	68871214	Mir344d-3	1.32459e-12	Inf
chrX	36699442	36700138	Cypt15	1.50017e-12	2.592
chr3	92189606	92191241	Sprr2h	1.61222e-12	3.20699
chr2	10435926	10436022	Mir669o	1.61866e-12	Inf
chr1	187321184	187321893	5033404E19Rik	1.92734e-12	0.83674
chr2	87211690	87212635	Olfr1121	2.16993e-12	7.18792
chr13	65253533	65254460	Olfr466	2.37373e-12	Inf
chr18	35716683	35716881	Snora74a	3.06871e-12	4.1735
chr4	149442562	149442664	Mir34a	3.18963e-12	1.29934
chr7	109702799	109703750	Olfr549	5.25422e-12	3.0329
chr8	96661103	96662931	Mt4	5.5558e-12	2.43498
chr13	21871700	21872494	Hist1h1b	8.87279e-12	1.77785
chr13	23713645	23714427	Hist1h1e	9.33548e-12	Inf
chr2	85270039	85270984	Olfr994	9.37627e-12	Inf
chr2	92032133	92032231	Mir1955	9.53391e-12	2.32308
chr11	58315099	58316074	Olfr331	1.18227e-11	1.89764
chr11	114059571	114060513	1700092K14Rik	1.33556e-11	2.55106
chr13	21923661	21924027	Hist1h4n	1.56062e-11	Inf
chr11	77995188	77995258	Snord4a	1.78234e-11	0.589242
chr9	38737757	38738684	Olfr930	2.17009e-11	1.57268
chr7	138051781	138051849	Mir7061	2.49405e-11	Inf
chr1	39243740	39243837	Mir6349	2.67233e-11	1.79771
chr4	88237716	88238289	Ifna9	2.88891e-11	Inf
chr7	110590653	110591664	Olfr605	2.91138e-11	Inf
chr2	166890792	166890858	Snord12	3.49909e-11	0.862815
chr16	88869162	88869655	Krtap19-1	4.33671e-11	1.73783
chr13	21224645	21225599	Olfr263	4.60364e-11	1.66017
chr2	85791221	85792196	Olfr1028	5.78442e-11	2.75524
chr17	37603152	37604097	Olfr109	5.85361e-11	Inf
chr17	38472103	38473042	Olfr136	7.2205e-11	2.36699
chr11	58571168	58572089	Olfr316	7.64053e-11	1.10039
chr3	139691212	139691334	Mir7j	7.99783e-11	1.2075
chr7	113884421	113885470	Olfr697	8.71344e-11	Inf
chr7	113895964	113896900	Olfr698	8.94513e-11	2.1489
chrX	143592752	143592864	Mir448	1.03822e-10	1.08603
chr6	40521386	40522331	Olfr460	1.32028e-10	1.42382
chr2	87642547	87643492	Olfr1143	1.36909e-10	1.42569
chr11	73720053	73720992	Olfr395	1.37396e-10	1.79387
chr3	96072576	96073078	Hist2h3b	1.47714e-10	3.44879
chr14	44680551	44681022	Ear3	1.8714e-10	Inf
chr14	44680551	44681022	Ear12	1.8714e-10	Inf
chr8	86732713	86732820	Mir24-2	1.9937e-10	1.04629
chr10	77189230	77189593	Gm10100	2.15014e-10	0.658044
chr2	42302958	42303088	Mir6336	2.32702e-10	Inf
chr5	116095581	116095641	Mir7030	2.32702e-10	Inf
chr2	92223074	92223760	1700029I15Rik	2.51971e-10	3.08364
chr4	88329110	88329683	Ifna2	3.33612e-10	1.58688
chr11	58644657	58645584	Olfr312	3.39741e-10	1.15665
chrX	106196823	106197635	5730416F02Rik	3.85909e-10	2.06411
chr10	78417951	78418884	Olfr8	3.9216e-10	3.88859
chr13	23667631	23668135	Hist1h3d	4.25769e-10	Inf
chr5	34326122	34327655	Gm1673	4.59181e-10	1.99304
chr2	91769961	91772454	Mdk	4.84916e-10	3.17785
chr10	62562903	62563353	Atoh7	5.80202e-10	Inf
chr2	90136092	90137016	Olfr1273-ps	6.40385e-10	2.19918
chrX	67198455	67199155	1700020N15Rik	6.83478e-10	Inf
chr9	21918387	21918457	Mir7084	6.92405e-10	2.25596
chr3	89873941	89874021	Mir190b	7.03306e-10	0.693419
chr1	195333656	195333724	Mir205	7.20649e-10	Inf
chr16	59201329	59202250	Olfr198	8.12845e-10	1.48964
chrX	50972353	50973585	Cxx1b	8.73004e-10	1.53706
chr13	21765869	21766849	Olfr1360	1.01456e-09	3.85777
chr13	21765869	21766811	Olfr1359	1.03901e-09	4.68274
chr3	96023838	96024276	Hist2h2ab	1.25219e-09	5.03305
chr12	11215187	11215754	Msgn1	1.41364e-09	1.308
chr4	88322190	88322760	Ifna16	1.55212e-09	2.00693
chr7	111852082	111853117	Olfr663	2.04791e-09	1.9028
chr11	74147783	74148731	Olfr410	2.31972e-09	1.05528
chr7	52622602	52623318	Mtag2	2.40737e-09	1.79846
chr8	22693498	22694339	Gm6696	2.46172e-09	3.17735
chr2	10439781	10439906	Mir669h	2.59557e-09	Inf
chr7	32075537	32076835	Scgb1b2	2.77613e-09	2.2379
chr8	87754395	87755334	Olfr371	3.19279e-09	1.22362
chr4	88462128	88462704	Ifna7	3.2492e-09	Inf
chr6	67515227	67515693	4930515G16Rik	3.3612e-09	1.51675
chr7	20779058	20779982	Vmn1r143	3.5889e-09	1.277
chr7	20779058	20779982	Vmn1r95	3.5889e-09	1.277
chr6	42712052	42713006	Olfr38	4.34046e-09	1.81821
chr19	11944672	11945704	Olfr1419	4.60219e-09	2.04607
chr2	88251783	88252846	Olfr1180	5.16619e-09	3.64463
chrX	34622906	34623028	Snora69	6.72048e-09	Inf
chr15	81810969	81811993	1700029P11Rik	7.06445e-09	1.26583
chr7	115765327	115766278	Olfr507	7.28205e-09	1.74127
chr14	15160626	15161580	Olfr31	8.89408e-09	1.22354
chr7	133973987	133975010	4930451I11Rik	8.93814e-09	2.4666
chr1	187066804	187066917	Snora36b	9.70288e-09	Inf
chr1	170420773	170420893	Mir6348	1.01464e-08	1.19893
chr4	115452438	115453639	Tex38	1.11829e-08	Inf
chr2	111848402	111849341	Olfr1310	1.22751e-08	1.32131
chr12	102259882	102259978	Mir1190	1.4244e-08	1.98033
chr18	52491189	52492650	Ftmt	1.52932e-08	1.37753
chr10	128675206	128676145	Olfr774	1.56814e-08	2.86165
chr7	111254794	111255733	Olfr646	1.76149e-08	2.46736
chr2	10410513	10410601	Mir466b-4	1.8412e-08	Inf
chr2	10410513	10410601	Mir466b-5	1.8412e-08	Inf
chr2	10410513	10410601	Mir466b-6	1.8412e-08	Inf
chr2	10410513	10410601	Mir466b-7	1.8412e-08	Inf
chr2	10410515	10410597	Mir466b-1	1.8412e-08	Inf
chr7	108623889	108623957	Mir139	2.26768e-08	1.18667
chr18	37797031	37798377	Slc25a2	2.36734e-08	2.07015
chr11	50840505	50841447	Olfr54	2.40245e-08	1.6751
chrX	17722995	17723818	Dusp21	2.45211e-08	2.03694
chr13	22135098	22135527	Hist1h2bj	2.70579e-08	1.14213
chr9	19858909	19859905	Olfr867	2.74954e-08	2.19233
chr6	79768024	79768358	Gm20594	2.83358e-08	Inf
chr14	44680318	44681196	Ear2	2.87037e-08	Inf
chr4	154040536	154041976	Actrt2	3.12013e-08	1.89637
chr9	56977788	56979097	Man2c1os	3.35316e-08	1.66662
chr17	38088995	38089967	Olfr761	3.86135e-08	3.33455
chr11	73867277	73868280	Olfr399	3.97696e-08	2.15946
chr8	22812995	22814119	AY761184	4.35634e-08	1.99705
chr5	137735007	137735104	Mir8116	4.55511e-08	Inf
chr4	88217132	88217702	Ifna14	4.65812e-08	0.679989
chr6	66561644	66562562	Vmn1r33	4.79035e-08	1.24043
chr3	93272675	93275902	Tchhl1	4.90211e-08	2.50537
chr11	98245124	98246267	Tcap	4.98425e-08	1.4792
chr11	74160125	74161174	Olfr411	5.0855e-08	2.23925
chr7	147604740	147605670	Olfr532	6.34856e-08	1.12299
chr10	77174190	77174754	Gm10024	6.43757e-08	3.99631
chr9	19281744	19282692	Olfr850	7.36561e-08	1.04236
chr19	13101893	13102817	Olfr1453	8.43172e-08	1.93799
chr6	42905498	42906431	Olfr444	9.45299e-08	1.79491
chr9	18792433	18793372	Olfr834	1.39567e-07	1.15845
chr14	115443072	115443168	Mir18	1.75437e-07	1.23642
chr7	147362002	147362956	Olfr523	1.75924e-07	Inf
chr4	125825246	125827118	Eva1b	1.8299e-07	1.45598
chr15	101051621	101055617	A330009N23Rik	1.88121e-07	1.22991
chr18	42434033	42434851	Gm4013	1.89335e-07	1.9478
chr7	20723471	20724437	Gm10666	1.9098e-07	1.3494
chr7	20723471	20724437	Vmn1r93	1.9098e-07	1.3494
chr7	23476415	23477336	Gm8693	1.96289e-07	3.54874
chr2	89246286	89247234	Olfr1238	2.10675e-07	2.15621
chr2	86873437	86874376	Olfr1105	2.28618e-07	1.27149
chr2	89414868	89415930	Olfr1245	2.31678e-07	1.08713
chr9	64083007	64084169	Uchl4	2.32639e-07	1.34198
chr7	30969189	30971049	Cox7a1	2.45198e-07	2.44319
chr2	111882233	111883187	Olfr1312	2.48731e-07	1.93912
chr11	32183671	32184486	Hba-a1	2.71194e-07	4.07829
chr6	136752513	136752952	Hist4h4	2.7213e-07	1.23188
chr10	128705441	128706377	Olfr777	2.73067e-07	2.04878
chr17	37333750	37334911	Olfr94	2.78897e-07	2.47835
chrX	47362482	47363412	Olfr1323	3.18121e-07	0.998934
chr8	22766238	22767208	Defa17	3.34326e-07	2.71301
chr13	23830675	23831400	Hist1h1c	3.46051e-07	0.909189
chr3	17848443	17848952	Cypt12	4.00454e-07	Inf
chr10	129616992	129617934	Olfr826	4.04497e-07	0.702624
chr7	110745831	110746788	Olfr618	4.21505e-07	1.91026
chr16	17894295	17895746	Tssk1	4.25771e-07	Inf
chrX	8860889	8861414	1700012L04Rik	4.38701e-07	1.10951
chr4	118454240	118455191	Olfr1337	4.52201e-07	1.65496
chrX	8927724	8928263	Gm14501	4.71115e-07	0.72342
chr11	48961760	48962714	Olfr1395	4.8383e-07	1.94152
chr2	89179539	89180457	Olfr1233	5.45539e-07	0.710686
chr17	15084740	15085828	LOC106740	5.52345e-07	1.90697
chr6	90219099	90220047	Vmn1r54	5.59742e-07	1.73925
chr2	172073991	172076614	Mc3r	5.85223e-07	1.77008
chr4	88481428	88481998	Ifna5	6.73822e-07	0.972256
chr9	21417887	21418020	Mir1946b	7.27134e-07	Inf
chr16	59185381	59186307	Olfr197	7.63902e-07	2.05185
chr17	37330836	37333046	Ubd	8.67302e-07	1.49977
chr8	107776537	107779053	B3gnt9	8.79786e-07	1.59934
chr2	87511589	87512522	Olfr1135	1.02193e-06	1.53856
chr19	13073477	13074410	Olfr1451	1.05781e-06	1.24695
chr6	83711752	83712502	1700124L16Rik	1.06067e-06	1.7163
chr12	114390222	114392090	Crip1	1.06553e-06	1.25625
chr2	127617113	127618224	1500011K16Rik	1.10887e-06	2.4763
chr3	92304184	92304415	Sprr4	1.11737e-06	0.629354
chr9	37800076	37801024	Olfr881	1.1377e-06	3.33381
chrX	151523061	151524333	Magea1	1.18732e-06	1.38286
chr2	111485213	111486152	Olfr1298	1.20657e-06	1.84059
chr15	11836279	11837145	Gm5144	1.22975e-06	1.88884
chr2	164142486	164144186	Svs6	1.35998e-06	1.50358
chr8	19293360	19295339	Defb3	1.36971e-06	1.09077
chr2	17958306	17959368	A930004D18Rik	1.40949e-06	1.07307
chr7	80830377	80831449	Gm4971	1.46312e-06	1.7103
chr11	95720130	95722360	4833417C18Rik	1.57216e-06	1.45156
chr10	129175029	129175971	Olfr806	1.7772e-06	1.74709
chr12	110810199	110810290	Mir673	1.80356e-06	Inf
chr11	32183674	32184493	Hba-a2	1.82226e-06	3.78206
chr10	78309695	78310658	Olfr1356	1.86792e-06	1.95522
chr13	23634791	23635313	Hist1h2bh	2.14633e-06	0.692186
chr4	131775807	131776504	Rps15a-ps4	2.17089e-06	Inf
chr6	50512561	50516473	Cycs	2.17724e-06	1.51961
chr15	76181723	76184808	Maf1	2.24963e-06	2.02549
chr7	146767118	146768696	Nkx6-2	2.55542e-06	2.72016
chr16	59148677	59149604	Olfr195	2.94014e-06	0.869407
chr4	88419897	88420446	Gm13285	3.04866e-06	0.855478
chr2	86730382	86732320	Olfr1097	3.16588e-06	1.72799
chr7	93764145	93765153	Olfr294	3.17927e-06	7.98193
chr7	27396137	27397097	Vmn1r185	3.36278e-06	0.973471
chr1	155721474	155724001	Teddm1b	3.51241e-06	1.57882
chr7	134400475	134404181	Dctpp1	3.53766e-06	1.71666
chr19	13901948	13902884	Olfr1500	3.73984e-06	1.56572
chr7	148612349	148615319	Cend1	3.77674e-06	1.68019
chr5	24097931	24098029	Mir671	4.10045e-06	1.54835
chr9	38867313	38868249	Olfr937	4.1811e-06	1.34594
chr8	113974099	113974222	Mir1957b	4.29482e-06	Inf
chr9	58004070	58006361	Islr	4.36061e-06	1.89857
chr8	22675857	22676816	Gm21498	4.38164e-06	0.976305
chr11	74009006	74009948	Olfr403	4.47616e-06	0.907495
chr16	42955692	42956192	BC002163	4.67728e-06	Inf
chr7	26080067	26082974	Pafah1b3	4.68995e-06	1.63668
chr19	12315210	12316149	Olfr262	4.81033e-06	1.15071
chr8	22675857	22676822	Gm14850	5.06545e-06	0.970251
chr2	87485336	87486278	Olfr1133	5.27681e-06	1.5845
chr11	99797604	99798539	Krtap31-2	5.31255e-06	1.10243
chr10	51475979	51477000	4933411G06Rik	5.55043e-06	2.08962
chr7	110113615	110114554	Olfr576	5.69985e-06	0.997524
chr4	115254642	115255732	Cyp4b1-ps2	5.8492e-06	1.56142
chr3	37512834	37514198	4930594O21Rik	5.95501e-06	1.50625
chr7	29293879	29295379	Ifnl2	6.20296e-06	1.3752
chr6	131609175	131610102	Tas2r107	6.2627e-06	1.67802
chr2	36543523	36544453	Olfr346	6.42526e-06	0.62335
chr6	57793557	57794451	Vmn1r21	6.94831e-06	1.45815
chr8	22204716	22205680	Gm10104	7.24166e-06	0.974218
chrX	150587113	150591430	Gm16445	7.59587e-06	1.24428
chr13	23776067	23776536	Hist1h2bc	7.98397e-06	0.872715
chr11	57642214	57645649	Hand1	8.16833e-06	1.18248
chr4	136166351	136169128	4930549C01Rik	8.8546e-06	1.28143
chr6	66628787	66629678	Vmn1r35	9.10094e-06	3.21261
chr2	10397968	10398050	Mir467a-9	9.11564e-06	Inf
chr2	179914459	179914528	Mir7005	9.11564e-06	Inf
chrX	91519912	91519976	Mir7673	9.11564e-06	Inf
chr19	5842295	5845480	Neat1	9.1246e-06	1.52314
chr11	96711706	96711779	Mir152	9.39417e-06	Inf
chr15	88993277	88993338	Mir7118	9.39417e-06	Inf
chr7	110035720	110036665	Olfr569	1.06143e-05	Inf
chr7	148033814	148036824	Odf3	1.22131e-05	1.60688
chr2	88025035	88025974	Olfr1168	1.25528e-05	1.32896
chr10	99808605	99809515	Gm4307	1.27697e-05	1.11421
chr10	99808605	99809515	Gm4303	1.27697e-05	1.11421
chr10	99808605	99809515	Gm4305	1.27697e-05	1.11421
chr7	110654510	110655458	Olfr610	1.35598e-05	1.94898
chr11	83107805	83107901	Snord7	1.37889e-05	0.764101
chr14	51033220	51034156	Olfr738	1.41097e-05	1.21736
chr14	51676372	51676917	Rnase12	1.50463e-05	0.603436
chr7	93637060	93638059	Olfr298	1.51482e-05	2.14703
chr14	120148448	120150786	1700006F04Rik	1.53714e-05	1.28877
chr2	87989140	87990240	Olfr1167	1.65048e-05	3.24519
chr3	96218359	96218756	Terc	1.72712e-05	0.706362
chr17	20556126	20557023	Vmn1r224	1.79556e-05	1.69753
chr2	130995996	131000546	Spef1	1.86756e-05	1.27883
chrX	8563065	8563798	Gm14458	1.90248e-05	0.698372
chr19	13265158	13266082	Olfr1462	2.01022e-05	2.49502
chr16	10790600	10791007	Prm3	2.07274e-05	Inf
chr12	110980618	110980708	Mir541	2.07274e-05	Inf
chr6	52208851	52210874	Hoxa13	2.13243e-05	1.86778
chr7	22134391	22135315	Vmn1r128	2.26564e-05	1.44194
chr14	52968777	52969719	Olfr1513	2.30596e-05	Inf
chr16	18776939	18778355	Cldn5	2.30926e-05	Inf
chr10	127949023	127949086	Mir6916	2.39504e-05	1.18557
chr17	37399677	37400607	Olfr98	2.4149e-05	1.61741
chr1	90101306	90102323	Dnajb3	2.42431e-05	1.90839
chr6	132906929	132907862	Tas2r131	2.54721e-05	2.05884
chr15	98327904	98328837	Olfr279	2.56204e-05	1.31892
chr11	106161574	106163210	Gh	2.62359e-05	1.64732
chrX	115540843	115541865	Tgif2lx1	2.65417e-05	1.46017
chr4	88422665	88423633	Gm13290	2.66274e-05	1.06135
chr4	88422665	88423633	Gm13289	2.66274e-05	1.06135
chr6	131579909	131580848	Tas2r130	2.69485e-05	1.08949
chr2	88242165	88243089	Olfr1179	2.75526e-05	1.05206
chr14	15007643	15008594	Olfr720	2.76689e-05	0.851203
chr16	50589971	50591267	Ccdc54	2.97379e-05	1.65663
chr2	86817985	86818951	Olfr1100	3.02042e-05	1.2886
chrX	115540835	115541867	Tgif2lx2	3.03497e-05	1.47688
chr7	24768979	24770067	Vmn1r181	3.07985e-05	2.03002
chr7	106915673	106916639	Olfr521	3.18731e-05	2.4942
chr7	93511885	93512845	Olfr305	3.46908e-05	0.729245
chr14	35158240	35158844	Gm3219	3.71193e-05	0.754488
chr4	88430957	88432419	Gm13276	3.76377e-05	1.57467
chr8	22776268	22777205	Gm15315	3.78266e-05	1.9539
chr7	31418634	31420871	Etv2	4.22059e-05	1.83011
chr7	49700831	49703450	4933421I07Rik	4.28531e-05	1.64426
chr11	96925081	96925188	Mir8103	4.38322e-05	Inf
chr2	147187278	147188529	AI646519	4.79052e-05	1.74119
chr6	89971881	89972814	Vmn1r47	4.90472e-05	1.51963
chr6	43117058	43117991	Olfr437	5.01205e-05	1.51497
chr7	21254266	21255190	Vmn1r137	5.02021e-05	2.30853
chr7	21254266	21255190	Vmn1r155	5.02021e-05	2.30853
chr7	21254266	21255190	Vmn1r130	5.02021e-05	2.30853
chr7	21254266	21255190	Vmn1r107	5.02021e-05	2.30853
chr7	21254266	21255190	Vmn1r165	5.02021e-05	2.30853
chr7	112516841	112517831	Olfr692	5.03998e-05	1.30614
chr7	112172538	112173480	Olfr675	5.14002e-05	1.57818
chr1	88322903	88324624	1700019O17Rik	5.21598e-05	1.01472
chr19	5460606	5465052	Fibp	5.40668e-05	1.18897
chr7	113967002	113970257	Olfr702	5.46235e-05	1.51156
chr7	23656242	23657166	Vmn1r160	5.74659e-05	1.01744
chr13	23167660	23168563	Vmn1r215	5.8581e-05	0.67781
chr8	22437072	22438054	Defa5	6.02429e-05	1.35606
chr3	92567136	92568987	Lce1h	6.23994e-05	1.55009
chr9	37923382	37924312	Olfr889	6.77519e-05	0.796697
chr11	94426387	94430441	Chad	7.072e-05	1.09961
chr3	69026340	69027540	Arl14	7.18875e-05	0.880711
chr6	116490472	116491456	Olfr213	7.60655e-05	1.26878
chr11	58268416	58269482	Olfr30	7.88789e-05	1.64713
chr2	89449245	89450310	Olfr1247	7.99292e-05	1.36997
chr13	22683848	22684799	Vmn1r205	8.35536e-05	1.52943
chr4	120339167	120340425	Cited4	8.57768e-05	2.03126
chr7	147508599	147509529	Olfr525	8.91239e-05	1.47676
chr2	164481545	164482868	Wfdc10	8.94569e-05	1.6688
chr17	13244186	13245146	Gpr31b	9.17229e-05	0.947055
chr2	122463622	122466812	AA467197	9.25749e-05	1.33613
chr17	35204269	35206993	Ly6g6c	9.28869e-05	1.56625
chrX	8681687	8683468	4930402K13Rik	9.62894e-05	1.96032
chr1	184230964	184233420	1700047M11Rik	9.68522e-05	1.21487
chr17	33352205	33353296	Gm4461	9.7663e-05	2.21166
chrX	9424072	9424626	Hypm	9.85806e-05	Inf
chr7	109846729	109847786	Olfr557	0.000101202	Inf
chr9	121823473	121825423	Cyp8b1	0.00010684	2.74863
chrX	88137480	88138473	Gm44	0.000107259	0.845023
chr11	59760393	59761649	Med9os	0.000107906	1.25159
chr11	100939724	100941819	Hsd17b1	0.000122094	1.36956
chr5	91201460	91202409	Pf4	0.000122776	1.19505
chr13	23635920	23636823	Hist1h3f	0.000123264	2.46677
chr7	24593304	24594219	Vmn1r175	0.000132401	0.634443
chr9	39357515	39358454	Olfr958	0.000136955	1.1213
chr7	24362203	24363118	Vmn1r169	0.000138691	1.44516
chr9	21559885	21564730	Spc24	0.000139708	1.09002
chr17	36322515	36327096	H2-T3	0.000141878	1.35252
chr15	79081445	79085178	Slc16a8	0.00014459	1.55262
chr13	56580637	56583607	Il9	0.000152444	0.86493
chr2	87593212	87594148	Olfr1141	0.000155492	1.08573
chr12	104553168	104555275	Fam181a	0.000157459	1.32682
chr9	37833392	37834322	Olfr883	0.000159342	0.950859
chr2	89279426	89280500	Olfr1240	0.000161775	1.09002
chr9	38280333	38281266	Olfr905	0.000162276	0.667047
chr14	109309205	109313456	Slitrk1	0.00016399	1.06117
chr9	78214860	78216006	Dppa5a	0.000165318	0.661106
chr12	34613289	34614174	Ferd3l	0.000165399	1.69285
chr10	128977594	128978530	Olfr792	0.000174017	0.7708
chr2	85239758	85240688	Olfr992	0.000185572	1.57347
chr11	70251756	70251820	Mir7115	0.000194535	Inf
chr2	36495560	36496496	Olfr345	0.00019984	0.923459
chr1	94504415	94505384	Olfr1410	0.000205904	2.20679
chr4	147243087	147244467	Fv1	0.000205954	2.27555
chr6	43166913	43167879	Olfr434	0.000206409	0.783414
chr3	88181657	88182621	Bglap2	0.000206462	Inf
chr14	118666379	118666992	Gm9376	0.000209882	1.27208
chr5	147302938	147305708	Gm6370	0.000221024	1.65734
chr7	52869259	52870860	Fgf21	0.000230504	1.49358
chr18	61847588	61852191	Il17b	0.000230544	1.31605
chr2	88326890	88327826	Olfr1184	0.000242449	0.734558
chr2	86076027	86076990	Olfr1048	0.000249111	0.941112
chr1	184087308	184088229	Vmn1r1	0.000259092	1.48384
chr17	34053120	34056270	Zbtb22	0.000262133	1.21724
chr16	19486932	19487871	Olfr166	0.000276569	0.7765
chr7	148195488	148196643	Ifitm3	0.000278562	1.03608
chr7	23013582	23014503	Gm4498	0.000280686	4.61231
chr7	23013582	23014503	Vmn1r118	0.000280686	4.61231
chr7	23013582	23014503	Gm8453	0.000280686	4.61231
chr19	8962876	8963260	5730408K05Rik	0.000281846	0.754719
chr5	52755042	52760977	Sod3	0.000285021	1.56562
chr1	173367691	173394724	F11r	0.000289988	0.890698
chr9	38061003	38061945	Olfr143	0.000300276	0.923142
chr19	13545461	13546406	Olfr1474	0.000305211	1.23848
chr11	99441290	99442330	Krtap1-5	0.00030607	1.17285
chr4	118842122	118846800	Zfp691	0.00033774	0.950282
chr6	43151644	43152586	Olfr435	0.000346083	1.24836
chr2	90105667	90106585	Olfr1271	0.00034659	1.01213
chr8	11477928	11480241	E230013L22Rik	0.000347513	1.54653
chr2	88964950	88965886	Olfr1222	0.000353502	1.59883
chr9	108957379	108960306	Shisa5	0.000364644	1.24631
chr7	110494495	110495440	Olfr600	0.000367763	5.50402
chr13	96247255	96248610	S100z	0.000370019	0.986801
chr3	89205817	89206572	Lenep	0.000372264	1.41673
chr9	63886271	63889272	1700055C04Rik	0.000383651	1.03935
chr2	85924886	85926011	Olfr1037	0.000387788	0.867914
chr3	92818126	92819608	Crct1	0.000390871	1.14889
chr7	25118098	25118984	Tescl	0.000392555	0.915397
chr4	56908100	56908170	Mir32	0.000398968	Inf
chr7	135431882	135431949	Mir3103	0.000398968	Inf
chr2	88863151	88864256	Olfr1217	0.000415598	1.3367
chr7	22881885	22882779	Vmn1r139	0.000458093	1.1596
chr4	123389952	123395429	Ndufs5	0.000465333	1.25764
chrX	34588839	34590413	Sowahd	0.000468407	1.15295
chr4	116357569	116358627	AV051173	0.000471239	1.08521
chr6	132727196	132728180	Tas2r136	0.000478671	1.99693
chr14	53109609	53110721	Olfr1507	0.000478844	1.33849
chr5	137960107	137969163	Gigyf1	0.000485191	1.0249
chr13	23323983	23324910	Vmn1r222	0.000487786	0.782388
chr5	92195267	92196326	1700063O14Rik	0.000490641	0.801303
chr5	31554078	31555570	Krtcap3	0.000493602	1.49177
chr3	129136590	129137630	Gm5712	0.000499616	0.995429
chr10	129106616	129107573	Olfr801	0.000506977	0.974622
chr10	23690511	23691525	Taar5	0.00052719	0.632846
chr4	129292860	129296337	Iqcc	0.000535159	1.06179
chr2	152561986	152563146	Id1	0.000537098	1.15246
chr2	36923826	36924780	Olfr360	0.000544521	0.668773
chr2	167514414	167515932	Cebpb	0.000548191	1.31323
chr7	110531575	110532514	Olfr603	0.000559397	1.40927
chr8	96702988	96704227	Mt1	0.00056547	0.722946
chr10	129647215	129648184	Olfr827	0.000596934	1.23169
chr10	77277426	77278149	Gm2696	0.000628283	0.712883
chr19	5422803	5424979	Drap1	0.000638883	1.16303
chr3	105618484	105620277	Gm5547	0.000645392	0.787154
chr14	35007626	35014819	Gprin2	0.000657916	1.24133
chr9	110523638	110526897	Nradd	0.000661667	1.1782
chr10	77298691	77299996	Krtap10-10	0.000683006	0.896545
chr15	102576871	102577340	Gm38436	0.000696925	1.06777
chr3	55265679	55275239	Dclk1	0.000729685	1.14574
chr13	23519844	23522886	C230035I16Rik	0.000744663	1.50867
chr11	59402629	59403589	Olfr223	0.000771294	0.758458
chr19	12173191	12174127	Olfr1427	0.000784041	1.24768
chr9	38256376	38257432	Olfr902	0.000788516	0.652066
chr5	130384409	130387151	Nupr1l	0.000790446	1.23855
chr4	118565689	118566637	Olfr1330	0.000808776	0.969558
chr10	79372797	79379675	R3hdm4	0.000858681	0.864078
chr2	86668832	86669979	Olfr1094	0.000862118	1.04068
chr13	23126206	23127310	Vmn1r214	0.000889416	0.835888
chr11	59597394	59601159	Pld6	0.000904289	0.903499
chr5	22034038	22034848	Gm15421	0.00094511	0.595681
chr2	94246863	94251837	2810002D19Rik	0.000972445	1.00761
chr17	37617795	37620474	H2-M2	0.00098356	1.2959
chr3	92581131	92582821	Lce1i	0.00100077	0.988841
chr9	35584108	35585694	Gm17727	0.00101316	1.09994
chr2	85419371	85420439	Olfr996	0.00101684	0.913896
chr13	24997468	25003649	4932702P03Rik	0.00101899	1.07634
chrX	8620676	8621536	Gm14499	0.00103233	1.26631
chr9	36388862	36390220	Gm17689	0.00103984	0.866102
chr11	114817591	114821731	Cd300c	0.00104564	1.41873
chr2	36725087	36726035	Olfr352	0.00105194	0.846778
chr11	50782521	50783469	Olfr1378	0.00113133	1.65518
chr11	69778280	69781388	Cldn7	0.00114368	0.915854
chr6	112236787	112240313	5031434C07Rik	0.00115539	1.19774
chr5	20388270	20392688	Tmem60	0.00116084	1.35816
chr7	11032137	11033136	Vmn1r67	0.00121302	0.841943
chr8	70892357	70896192	1700125H03Rik	0.00123328	1.02821
chr11	50712213	50729678	Zfp2	0.00125694	0.998117
chr13	21845245	21845781	Hist1h2ak	0.0013036	1.07448
chr5	23215834	23218485	AI506816	0.00131272	1.26234
chr7	12947156	12948113	Vmn1r84	0.0013406	0.927335
chr14	106505414	106508497	Trim52	0.00136021	1.8707
chr10	128687591	128688530	Olfr775	0.00138278	1.25498
chr7	19672176	19672241	Mir3100	0.00142835	1.08603
chr13	24026330	24026782	Hist1h2aa	0.00143251	0.710937
chr10	77356164	77358856	1700009J07Rik	0.00144716	1.08269
chr7	112789053	112790359	Timm10b	0.0014825	1.33607
chr8	24253044	24253134	Mir3107	0.00151598	0.858109
chr4	62088575	62095760	Rnf183	0.00151831	0.849687
chr9	55889651	55891052	Rcn2	0.00152228	1.40941
chr11	50861610	50862552	Olfr1375	0.0015677	1.02107
chr11	69617096	69619126	Tmem102	0.00158183	0.760345
chr10	129348393	129349332	Olfr816	0.00158239	0.981963
chr2	89202639	89203584	Olfr1234	0.00158419	0.642443
chr8	108659299	108662622	1810019D21Rik	0.00159178	0.851133
chr9	15117054	15117113	Gm25500	0.00161329	Inf
chr2	32173784	32173863	Gm23363	0.00161329	Inf
chr6	89985926	89986835	Vmn1r48	0.00161984	1.36487
chr6	131634853	131635762	Tas2r104	0.00162894	1.1239
chr7	6467184	6468138	Olfr1349	0.00165592	1.00916
chr19	4057486	4059294	BC021614	0.00168317	0.729435
chr19	3259075	3283010	Ighmbp2	0.00177487	0.80984
chr10	129062179	129063115	Olfr798	0.00177998	1.15781
chr6	113276969	113284180	Ogg1	0.00180389	1.08745
chr17	35250889	35252345	Ly6g5b	0.00184434	1.00428
chr13	23842956	23843461	Hist1h2ab	0.00184678	0.874197
chr4	127032052	127035408	Gjb5	0.00193638	0.84469
chr2	119094936	119096962	Rhov	0.00194995	1.30456
chr2	85914860	85915875	Olfr1036	0.00195365	1.02709
chr7	19735186	19738075	Snrpd2	0.0019756	1.46325
chr6	57208142	57209042	Vmn1r15	0.00200038	1.11822
chr10	128483187	128484117	Olfr765	0.00203908	0.801734
chr5	31871964	31873770	AI839979	0.00204388	1.22318
chr2	121282823	121284176	Hypk	0.00207448	0.827665
chr2	86530188	86531130	Olfr1087	0.00209168	1.02546
chr7	49685474	49685739	Vmn2r-ps60	0.00210849	0.650933
chr10	128530089	128531028	Olfr768	0.00217874	0.983032
chr7	4703393	4704504	Cox6b2	0.00218845	1.505
chr17	87591555	87594282	C330024C12Rik	0.00221459	1.23853
chr11	58497376	58498297	Olfr320	0.00223372	0.889158
chr7	52955336	52960031	Car11	0.00226432	0.946951
chr5	91320270	91322141	Cxcl1	0.00235052	1.05507
chr12	97284830	97285432	1700019M22Rik	0.00237638	1.12408
chr7	115174910	115175855	Olfr478	0.00238684	1.50049
chr15	101051677	101052586	AU021063	0.00240862	3.39727
chr7	5061388	5068513	Rfpl4	0.00255521	0.731041
chr6	42436161	42437213	Olfr456	0.00256784	0.856437
chr19	13009229	13010174	Olfr1449	0.0025929	0.751031
chr2	88704763	88705687	Olfr1206	0.00265531	0.956591
chr15	84383827	84388253	Ldoc1l	0.00269685	0.768515
chr17	21026679	21027615	Vmn1r231	0.00275532	0.746031
chr7	5008327	5012386	Ccdc106	0.00284407	0.889182
chr7	134653951	134656383	1700008J07Rik	0.00284839	0.886721
chr9	114239252	114239696	Bcl2a1c	0.00290766	1.5408
chr4	88336502	88337172	Ifnab	0.00296243	1.13606
chr1	182257099	182260680	Gm5069	0.00306411	1.13142
chr3	146304895	146314679	Gm16325	0.00312	0.754243
chr4	42668782	42669537	Gm2506	0.0031605	Inf
chr4	42668782	42669537	Gm13306	0.0031605	Inf
chr4	42668782	42669537	Ccl27b	0.0031605	Inf
chr4	42668782	42669537	LOC100861978	0.0031605	Inf
chr7	52382287	52382361	Mir5121	0.0031605	Inf
chr9	50911666	50911750	Mir34b	0.00333818	1.08603
chr7	4734541	4735942	Tmem190	0.00334562	1.3598
chr10	77178551	77178914	Gm10142	0.00339028	1.01472
chr7	20686506	20687430	Vmn1r91	0.00340047	0.878252
chr9	20836481	20843480	Icam5	0.00342644	0.720355
chr10	33845872	33847778	Fam26f	0.00349022	1.26201
chr7	110961037	110962437	Hbb-b2	0.0036022	1.01477
chr7	110961037	110962437	Hbb-bt	0.0036022	1.01477
chr11	88825980	88828231	Gm15698	0.00361462	0.966353
chr10	75716580	75724064	S100b	0.00371331	0.74917
chr6	41901626	41906097	Sval1	0.00376921	1.00894
chr14	68363285	68367493	Gnrh1	0.00382581	1.82417
chrX	160198070	160199264	Rnf138rt1	0.00388216	0.740081
chr7	111207169	111208114	Olfr643	0.00401257	0.727701
chr17	10512783	10514006	Cahm	0.00405287	0.594276
chr10	128611106	128612110	Olfr772	0.00410433	0.638471
chr4	138426906	138429879	Gm13030	0.00414075	0.937209
chr7	22812995	22813916	Vmn1r111	0.0041447	0.634364
chr7	22812995	22813916	Vmn1r166	0.0041447	0.634364
chr7	22812995	22813916	Vmn1r138	0.0041447	0.634364
chr7	22812995	22813916	Vmn1r131	0.0041447	0.634364
chr7	115856868	115857849	Olfr512	0.00415644	0.854002
chr4	9843111	9844544	4930448K20Rik	0.00424275	1.37965
chr16	10791473	10792190	Prm2	0.00429263	0.61782
chr2	36714933	36715866	Olfr351	0.00429735	0.911034
chr14	52991784	52992726	Olfr1512	0.00429773	1.47587
chr9	108472222	108475102	Dalrd3	0.00434831	0.901388
chr1	176019168	176020111	Olfr429	0.00439647	0.645746
chr17	45737915	45738864	Gm7325	0.00443342	1.00816
chrX	87175435	87178191	4930415L06Rik	0.0044449	0.952029
chr7	19862155	19865398	Ppm1n	0.00452001	1.6923
chr5	33773382	33776739	Nkx1-1	0.00486111	0.953124
chr2	87227863	87228844	Olfr1122	0.00487056	0.62833
chr7	12890153	12891068	Vmn1r82	0.00487291	0.849171
chr15	76287867	76289898	Scx	0.00491951	0.871994
chr4	90026315	90028005	Gm12633	0.00494077	0.823446
chr17	34229323	34232179	H2-Oa	0.00502565	0.848202
chrX	16099997	16100815	Cypt1	0.00502655	1.17257
chr11	88166274	88166366	Mir378b	0.00508802	0.621365
chr11	69810963	69813513	Phf23	0.00511198	0.893038
chr3	79433000	79436741	4930579G24Rik	0.00513738	0.819066
chr11	116532973	116537112	1810032O08Rik	0.0051814	0.766869
chr7	110987637	110989035	Hbb-bh2	0.0052465	0.809968
chr8	87437233	87446814	Gm38426	0.0052582	1.00963
chr14	56877694	56881097	Gzmb	0.00538064	0.691683
chr14	56137814	56143818	Nrl	0.00555844	1.06841
chr2	85663129	85664065	Olfr1018	0.00558795	1.05524
chr11	116192017	116196668	Foxj1	0.00559581	1.26997
chr4	3099229	3100150	Vmn1r2	0.00560656	1.13629
chr11	48973517	48974456	Olfr1394	0.00563622	0.893394
chr2	155643467	155644939	BC029722	0.00564261	0.99151
chr1	154597680	154604674	Apobec4	0.00594461	0.878288
chr11	49365250	49366186	Olfr1381	0.00599978	1.38804
chr4	91811008	91813912	Izumo3	0.00600612	1.31953
chr19	22825094	22825162	Mir204	0.00609727	Inf
chrX	64088938	64089017	Mir465b-2	0.00612345	Inf
chrX	64088938	64089017	Mir465b-1	0.00612345	Inf
chr3	94808089	94808161	Mir7013	0.00612345	Inf
chr9	70253500	70253560	Mir5626	0.00612345	Inf
chr4	42625654	42626785	Ccl21c	0.00616097	Inf
chr4	42625654	42626785	Gm10591	0.00616097	Inf
chr4	42625654	42626785	Gm13304	0.00616097	Inf
chr4	42625654	42626785	Gm21541	0.00616097	Inf
chr7	110665924	110666896	Olfr611	0.00621979	0.783398
chr13	59871326	59875041	Etohd2	0.00636895	0.720713
chr7	25446312	25448128	Gm4598	0.00640577	0.882318
chr6	40845260	40850386	Prss58	0.00644248	0.99994
chr18	37079958	37081861	Gm6756	0.0067319	1.74472
chr19	4984354	4989971	Npas4	0.00683407	0.813731
chr6	124758678	124760634	Spsb2	0.00689365	1.11374
chr1	176321176	176322186	Olfr248	0.00701066	1.1291
chr1	83113340	83115742	Ccl20	0.00701173	0.800905
chr6	17231184	17232684	Cav2	0.00708216	0.749581
chr8	87604861	87606238	Wdr83os	0.00727439	1.12248
chr2	88914310	88915246	Olfr1219	0.00734986	0.590388
chr12	56666191	56667883	Aldoart2	0.00736925	1.11374
chr4	60430918	60434824	Mup9	0.00746621	0.861746
chr8	24253026	24253154	Mir486	0.00746753	0.611731
chr15	89207879	89209685	Odf3b	0.00752546	1.17641
chr5	91197543	91199086	Ppbp	0.00754255	0.770359
chr7	149628372	149630310	Tnni2	0.00769172	0.813362
chr1	20767229	20774351	Il17f	0.00779373	1.1599
chr5	110262519	110263161	Gm10416	0.00782425	0.761952
chr5	123960468	123961891	B3gnt4	0.00792329	0.830545
chr2	87782838	87783783	Olfr1155	0.00798014	1.99968
chr11	109216091	109224968	Gm11696	0.00798919	0.859016
chr17	35479277	35482667	H2-Q2	0.00822267	0.9266
chr11	58128615	58143841	Zfp672	0.00823399	0.842537
chr2	36648757	36649696	Olfr50	0.00846831	1.71702
chr1	130484775	130488876	Cxcr4	0.00847133	0.984099
chr7	22880538	22882940	Vmn1r132	0.00855354	0.814333
chr10	127927916	127930881	Myl6	0.00945032	0.860563
chr15	98397754	98401295	9330020H09Rik	0.00949015	1.00739
chr12	3859292	3862244	Dnmt3aos	0.00951644	1.63232
chr11	99854545	99855308	Krtap17-1	0.00964749	0.742151
chr19	13308741	13309674	Olfr1463	0.00965042	1.3625
chr7	110506737	110507727	Olfr601	0.00988087	0.643615
chr7	52980476	52981186	Spaca4	0.00999199	0.841381
chr13	60883247	60887725	BC051665	0.00999212	1.09365
chr17	24109093	24112197	Prss30	0.0100031	0.73992
chr4	62917884	62917966	Mir455	0.0100815	1.04024
chr7	109163590	109166669	Il18bp	0.0104768	0.768664
chr11	88107544	88108763	1700106J16Rik	0.0110933	0.620801
chr11	99776064	99776985	Gm11565	0.0113615	1.13649
chr17	36777369	36779589	H2-M9	0.0114502	0.633269
chr13	41746130	41752146	Gm5082	0.0115192	1.01283
chr7	114271865	114272996	Olfr715	0.0115615	0.786026
chr11	48615534	48615611	Snord96a	0.0117595	Inf
chr11	116142252	116145252	Galr2	0.0117976	0.647158
chr4	42625690	42626785	Ccl21b	0.0118021	Inf
chrX	123928824	123930430	4921511C20Rik	0.0119883	0.90082
chr16	89419567	89420356	Krtap6-2	0.0120542	0.709475
chr6	90173310	90174432	Vmn1r53	0.0121716	0.834958
chr4	133807024	133810021	Grrp1	0.0124057	0.949936
chr17	35106303	35109101	Hspa1a	0.0124225	1.24435
chr13	41111618	41117951	Tmem14c	0.0124378	0.883281
chr17	27700713	27702672	AI413582	0.0126952	0.909117
chrX	137074067	137077207	Tsc22d3	0.0128801	0.73104
chr3	92948708	92953393	Crnn	0.0133667	0.596623
chr2	86646177	86647154	Olfr141	0.0134337	0.834917
chr13	23191017	23191914	Vmn1r216	0.0134738	0.726916
chr2	167978102	167980013	E130018N17Rik	0.0137076	1.43502
chr17	35642976	35647722	Pou5f1	0.0138908	0.828194
chr11	58968870	58977247	Iba57	0.0140579	0.72305
chr2	91436237	91436335	Snord67	0.0142098	1.00878
chr8	70014656	70016002	Nat1	0.0142692	1.20267
chr16	90142481	90147072	Gm10789	0.0143111	0.94443
chr6	131639151	131640081	Tas2r114	0.0143679	0.784691
chr14	50548237	50549243	Olfr723	0.0145015	0.939319
chr5	147293518	147296278	Gm6408	0.0145334	1.13963
chr7	33226559	33227863	Scgb1b29	0.0145461	0.699004
chr2	73746503	73749383	Atp5g3	0.0147068	0.694537
chr5	123621815	123632695	Hpd	0.0149195	1.04126
chr7	5835181	5836144	Vmn1r64	0.0149353	0.815819
chr17	24130500	24135067	Prss22	0.0150371	0.757491
chr5	109192860	109197936	1700047L14Rik	0.015382	0.885572
chr17	35263346	35265800	D17H6S53E	0.0155344	0.725692
chr15	39965910	39981556	9330182O14Rik	0.0157089	0.888655
chr2	87384763	87385699	Olfr1128	0.0160307	0.697203
chr19	4231898	4233634	Pold4	0.0160893	0.758142
chr19	4097350	4099017	Cdk2ap2	0.0160938	0.818409
chr8	125935463	125945910	Tubb3	0.0160983	0.938286
chr8	36887762	36889613	Cldn23	0.016173	0.88114
chr14	36908150	36910041	4930474N05Rik	0.0164944	0.858982
chr3	92260423	92262642	Sprr3	0.0167955	0.950048
chr7	29943847	29953666	Spred3	0.0168313	0.690866
chrX	102695110	102695976	Cypt2	0.0174497	0.653298
chr4	41452041	41464366	1110017D15Rik	0.0181983	0.844082
chr7	54007202	54009684	Saa2	0.0185384	0.606985
chr17	65986844	65989096	Txndc2	0.0186674	1.17262
chrX	21061749	21065959	Agtr2	0.0190327	0.826038
chr1	173155184	173156510	Apoa2	0.0190771	0.799405
chr9	43942740	43950809	Mcam	0.0191717	0.650949
chr7	31324152	31337291	Proser3	0.0191724	0.751959
chr11	83461344	83462880	Ccl3	0.0194053	0.681331
chr17	26332943	26336032	Pdia2	0.019487	0.692218
chr7	150255272	150256992	Tssc4	0.0195511	0.940567
chr5	14974496	14978899	Gm10354	0.0196206	0.589515
chr11	120471400	120479204	Pcyt2	0.0197263	0.764383
chr8	59984611	59985527	2500002B13Rik	0.0198933	0.771579
chr11	77979607	77990168	Nek8	0.0201197	0.725022
chr6	87930414	87931476	H1fx	0.0205125	0.612887
chr7	147963127	147973753	Syce1	0.0211142	0.651057
chr1	55294020	55296902	Mars2	0.0213155	0.712357
chr3	95789432	95790890	Gm9054	0.0214293	0.837886
chr14	34621257	34624469	4930503F20Rik	0.0215111	1.31837
chr12	33508980	33511773	Gdap10	0.0216664	1.05809
chr17	56909698	56911557	Prr22	0.0218291	1.02166
chr18	42554250	42555747	Pou4f3	0.0218606	1.12005
chr7	19797886	19809525	Gpr4	0.021947	0.618079
chr8	22389440	22390140	Gm15292	0.0221064	0.851438
chr14	33275622	33278036	Slc18a3	0.0221365	1.16361
chr14	56560287	56563498	Cma1	0.0223955	0.693715
chr6	36371741	36371825	Mir490	0.0224488	Inf
chr17	24300832	24306374	Atp6v0c	0.0230784	0.850992
chr8	28558141	28574584	Poteg	0.0232124	0.609441
chr11	115351739	115353128	Nt5c	0.0237156	1.56752
chr5	120121241	120134733	Tbx3	0.0237387	0.626439
chr13	112658143	112662145	Gm15326	0.0251984	0.827409
chr19	37539743	37546317	1700122C19Rik	0.0255709	0.91373
chr15	102864825	102867283	Hoxc4	0.0258526	0.759835
chr2	151969344	151974832	Tcf15	0.0267289	0.984657
chr5	143003693	143006030	Papolb	0.0267681	0.934056
chr8	108232202	108234068	4933405L10Rik	0.0267889	1.11123
chr14	50939566	50940508	Olfr734	0.0268977	0.608981
chrX	58444467	58447339	C030023E24Rik	0.0271075	0.865506
chr17	48173694	48175243	1700122O11Rik	0.0280759	0.670637
chr8	125930981	125934647	Mc1r	0.0281592	0.64914
chr2	146368666	146371844	4933406D12Rik	0.0288778	0.664258
chr17	38040492	38041464	Olfr127	0.0290036	0.88055
chr1	94387394	94388330	Olfr1415	0.029489	0.936647
chr1	138155490	138157450	Gpr25	0.0297979	0.799213
chr7	54306009	54310146	Tmem86a	0.0299085	0.682824
chr3	128916849	128922512	Pitx2	0.0299316	0.947476
chr11	98442607	98448559	Ormdl3	0.0309078	0.931676
chr9	103459419	103468221	4932413F04Rik	0.0309464	0.63488
chr11	99375937	99382572	Krt39	0.0310928	0.876501
chr11	58599640	58600771	Olfr314	0.0313657	0.775252
chr8	11555761	11563251	Ing1	0.0314789	0.686067
chr16	17835368	17838279	Car15	0.0320148	0.876465
chr9	110716497	110720503	Prss44	0.0325683	0.669266
chr12	35669432	35671108	Prps1l1	0.0326011	1.08768
chr17	34111603	34115736	H2-K2	0.0326271	0.788535
chr17	24300831	24306340	Atp6v0c-ps2	0.0327817	0.856932
chr7	99889215	99889969	4632427E13Rik	0.0334635	1.08846
chr15	80091043	80094736	Rps19bp1	0.034194	0.657213
chr11	79326886	79337264	Evi2b	0.0346702	0.602067
chr15	84979683	84986562	Gm19277	0.0346752	0.652878
chr7	110686774	110687746	Olfr612	0.035611	0.79621
chr11	66913305	66913377	Mir6923	0.0359914	0.758573
chr8	25548087	25549418	1810011O10Rik	0.0364925	0.950386
chr7	114966036	114966981	Olfr469	0.0372387	1.13238
chr14	31271221	31276468	4831407H17Rik	0.0374178	0.956561
chr6	129272182	129281799	4922502D21Rik	0.0374964	0.754718
chr9	84668004	84677958	4930554C24Rik	0.0379347	0.752939
chr2	87258206	87259178	Olfr1123	0.0398395	0.683882
chr19	46422690	46423478	2310034G01Rik	0.0398653	1.26625
chr11	46218229	46221487	Fam71b	0.0400384	0.815474
chr13	35038482	35055678	Eci3	0.0418348	0.602482
chr13	114453103	114453884	Hspb3	0.0420134	0.585343
chr4	118299008	118304520	D4Ertd617e	0.0426145	0.610857
chr8	87598933	87604645	Wdr83	0.0426157	0.772382
chr4	87767943	87768029	Mir491	0.0427804	Inf
chr14	73606569	73606658	Mir687	0.0427804	Inf
chr4	141573812	141584910	4930455G09Rik	0.0433996	0.626668
chr15	77307476	77321499	Apol10a	0.0436039	0.618783
chr9	20673085	20678751	A230050P20Rik	0.0439062	0.713684
chr9	43915327	43917270	C1qtnf5	0.0439929	0.822744
chr9	115190209	115191188	Stmn1-rs1	0.0443265	0.945024
chr17	46817934	46820075	Mea1	0.0443349	0.615595
chr15	76173952	76176364	Cyc1	0.0445081	0.715632
chr18	35816342	35821840	Spata24	0.0446882	0.710971
chr16	34935940	34939415	1700119H24Rik	0.0447443	0.686161
chr7	22103962	22104880	Vmn1r127	0.0449371	0.693714
chr9	38854198	38855134	Olfr936	0.0452582	1.40994
chr9	38400387	38402746	Olfr913	0.0453987	1.08603
chr9	67678338	67680137	C2cd4a	0.0456322	0.840341
chr6	89090987	89097364	Gm1965	0.0471312	0.705299
chr1	176180019	176181107	Olfr419	0.0481687	0.796927
chr3	95976428	95981487	Sf3b4	0.0483482	0.800925
chr19	24748497	24754151	Tmem252	0.0490032	0.700388
chr12	117285934	117301675	Zfp386	0.0494268	0.610183
chr2	88798624	88799560	Olfr1212	0.0494706	1.31893

## Sheet: Up-genes down-H2B on promoter
Supplementary Table S4: CUT&RUN analysis of H2B binding in Atf3 iKO SCs.
Up-regulated genes in iKO FISC with decreased H2B signal on promoter region
Chr	Start	End	Gene name	P-Value	Log2(FoldChange)
chr11	118302847	118306847	C1qtnf1	1.3769e-06	1.94733
chr2	25249393	25253393	Entpd2	1.01745e-05	1.54179
chr14	55723429	55727429	Ap1g2	1.48589e-05	1.35866
chr7	133958398	133962398	Fam57b	2.76999e-05	1.79318
chr15	78401212	78405212	Rac2	0.000124114	1.82219
chr14	44678551	44682551	Ear12	0.000164634	1.00302
chrX	71556371	71560371	Fam50a	0.000194343	1.20986
chr15	44617608	44621608	Sybu	0.000195493	1.17078
chr4	141347526	141351526	Casp9	0.00043818	1.94359
chr18	70687974	70691974	Poli	0.00100026	0.891703
chr6	85863670	85867670	Cml1	0.00101531	1.44992
chr6	83520497	83524497	Stambp	0.00108366	1.32248
chr1	136184580	136188580	Myog	0.00108428	1.03677
chr11	98243124	98247124	Tcap	0.00110322	0.927648
chr7	133556383	133560383	Cd19	0.00144429	1.21194
chr4	47068177	47072177	Anks6	0.00145603	0.76814
chr11	115624746	115628746	2310067B10Rik	0.00146738	0.621645
chr3	138104056	138108056	Adh5	0.00168814	0.671483
chr8	125221008	125225008	Cbfa2t3	0.00176117	1.51757
chr8	84924484	84928484	Il15	0.00185784	0.951102
chr3	19542459	19546459	Trim55	0.00251301	1.08749
chr19	5876465	5880465	Slc25a45	0.00275844	0.8011
chr11	95894230	95898230	Snf8	0.00380958	0.95818
chr2	174121359	174125359	Gnas	0.00385897	1.17338
chr9	65754600	65758600	Trip4	0.00398725	1.3205
chr14	44678318	44682318	Ear2	0.00409658	0.903092
chr1	66989629	66993629	Myl1	0.00418994	1.18768
chr9	98321379	98325379	Rbp1	0.00421417	0.778683
chr6	117116552	117120552	Cxcl12	0.00437898	1.23704
chr7	4815780	4819780	Isoc2b	0.00446221	0.83382
chr5	125657583	125661583	Ncor2	0.00480034	0.672837
chr9	119352040	119356040	Exog	0.00494912	0.831141
chr3	129532313	129536313	Gar1	0.00507792	1.00412
chr10	62484596	62488596	Hnrnph3	0.00561572	0.838033
chr7	16582843	16586843	Gltscr1	0.00589352	1.17889
chr10	70053559	70057559	Phyhipl	0.00592795	0.65053
chr12	80188656	80192656	Pigh	0.00594988	1.08333
chr15	76776973	76780973	1110038F14Rik	0.0077186	1.00883
chr11	77849442	77853442	Flot2	0.00807013	0.850747
chr17	31412300	31416300	Rsph1	0.00822116	0.660207
chr1	173216091	173220091	Usp21	0.00842967	0.734643
chr5	133016212	133020212	Auts2	0.00935843	0.871943
chr16	96455407	96459407	B3galt5	0.00999006	0.626257
chrX	140259954	140263954	Capn6	0.010203	0.950896
chr2	69721671	69725671	Mettl5	0.011782	0.891661
chr1	63223596	63227596	Snora41	0.0120917	0.892287
chr17	80687551	80691551	Morn2	0.0121488	0.736029
chr7	148315184	148319184	Ptdss2	0.0128487	0.598144
chr17	35107100	35111100	Hspa1a	0.014567	1.23804
chr5	31454552	31458552	Mpv17	0.0147919	1.24116
chr9	96916773	96920773	Spsb4	0.0159279	0.716819
chr4	94716912	94720912	Jun	0.0181995	0.662743
chr11	56824547	56828547	Gria1	0.0184855	1.59108
chr9	34294315	34298315	Kirrel3	0.0206522	0.700333
chr6	66483461	66487461	Mad2l1	0.0216136	1.03914
chr15	57863848	57867848	9130401M01Rik	0.0222512	0.73337
chr7	31145790	31149790	Lrfn3	0.0228405	1.12751
chr15	76851156	76855156	Mb	0.0242974	0.698711
chr11	70575948	70579948	Zfp3	0.0243737	0.680316
chr4	135526508	135530508	Lypla2	0.0252113	0.722235
chr9	108361911	108365911	Klhdc8b	0.025237	0.590953
chr17	78905402	78909402	Vit	0.0274765	0.995624
chr3	95672541	95676541	Mrps21	0.0284288	1.03873
chr11	17155620	17159620	C1d	0.0311911	0.873082
chr6	17229184	17233184	Cav2	0.0312879	0.819685
chr7	54304009	54308009	Tmem86a	0.035332	0.867454
chr10	87319800	87323800	Igf1	0.0353647	0.60415
chr9	58098970	58102970	Stoml1	0.0359159	0.663377
chr8	54722418	54726418	Neil3	0.0367773	1.11897
chr6	128941037	128945037	BC064078	0.0388074	0.616546
chr9	43913353	43917353	C1qtnf5	0.0416633	0.599365
chr11	32194488	32198488	Hba-a1	0.0430561	0.875382
chr3	37209475	37213475	Bbs12	0.0435445	0.688067

## Sheet: Up-genes down-H2B on genebody
Supplementary Table S4: CUT&RUN analysis of H2B binding in Atf3 iKO SCs.
Up-regulated genes with decreased H2B signal on gene body
Chr	Start	End	Gene name	P-Value	Log2(FoldChange)
chr14	51427121	51427446	Rpph1	1.29048e-16	Inf
chr14	44680551	44681022	Ear12	1.8714e-10	Inf
chr2	92223074	92223760	1700029I15Rik	2.51971e-10	3.08364
chr5	34326122	34327655	Gm1673	4.59181e-10	1.99304
chrX	50972353	50973585	Cxx1b	8.73004e-10	1.53706
chr14	44680318	44681196	Ear2	2.87037e-08	Inf
chr11	98245124	98246267	Tcap	4.98425e-08	1.4792
chr18	42434033	42434851	Gm4013	1.89335e-07	1.9478
chr7	30969189	30971049	Cox7a1	2.45198e-07	2.44319
chr11	32183671	32184486	Hba-a1	2.71194e-07	4.07829
chr17	37330836	37333046	Ubd	8.67302e-07	1.49977
chr2	127617113	127618224	1500011K16Rik	1.10887e-06	2.4763
chr9	58004070	58006361	Islr	4.36061e-06	1.89857
chr7	26080067	26082974	Pafah1b3	4.68995e-06	1.63668
chr19	5842295	5845480	Neat1	9.1246e-06	1.52314
chr19	5460606	5465052	Fibp	5.40668e-05	1.18897
chr11	94426387	94430441	Chad	7.072e-05	1.09961
chr2	122463622	122466812	AA467197	9.25749e-05	1.33613
chr5	91201460	91202409	Pf4	0.000122776	1.19505
chr3	88181657	88182621	Bglap2	0.000206462	Inf
chr5	52755042	52760977	Sod3	0.000285021	1.56562
chr3	89205817	89206572	Lenep	0.000372264	1.41673
chr4	123389952	123395429	Ndufs5	0.000465333	1.25764
chr8	96702988	96704227	Mt1	0.00056547	0.722946
chr11	50712213	50729678	Zfp2	0.00125694	0.998117
chr7	4703393	4704504	Cox6b2	0.00218845	1.505
chr15	84383827	84388253	Ldoc1l	0.00269685	0.768515
chr4	42668782	42669537	Gm13306	0.0031605	Inf
chr7	110961037	110962437	Hbb-b2	0.0036022	1.01477
chr9	108472222	108475102	Dalrd3	0.00434831	0.901388
chr17	45737915	45738864	Gm7325	0.00443342	1.00816
chr2	155643467	155644939	BC029722	0.00564261	0.99151
chr6	17231184	17232684	Cav2	0.00708216	0.749581
chr5	91197543	91199086	Ppbp	0.00754255	0.770359
chr7	149628372	149630310	Tnni2	0.00769172	0.813362
chr17	35106303	35109101	Hspa1a	0.0124225	1.24435
chr11	120471400	120479204	Pcyt2	0.0197263	0.764383
chr6	87930414	87931476	H1fx	0.0205125	0.612887
chr14	56560287	56563498	Cma1	0.0223955	0.693715
chr11	115351739	115353128	Nt5c	0.0237156	1.56752
chr5	120121241	120134733	Tbx3	0.0237387	0.626439
chr15	102864825	102867283	Hoxc4	0.0258526	0.759835
chr7	54306009	54310146	Tmem86a	0.0299085	0.682824
chr3	128916849	128922512	Pitx2	0.0299316	0.947476
chr17	34111603	34115736	H2-K2	0.0326271	0.788535
chr9	43915327	43917270	C1qtnf5	0.0439929	0.822744
chr9	67678338	67680137	C2cd4a	0.0456322	0.840341

## Sheet: GO of up-genes with down-H2B
Supplementary Table S4: CUT&RUN analysis of H2B binding in Atf3 iKO SCs.
GO of up-regulated genes with decreased H2B signal on promoter or gene body
ID	Description	GeneRatio	BgRatio	pvalue	p.adjust	qvalue	geneID	Count
GO:0045445	myoblast differentiation	6/120	97/29008	3.21e-06	0.007214	0.005748	Flot2/Id3/Myog/Tbx3/Trip4/Igf1	6
GO:0045661	regulation of myoblast differentiation	5/120	64/29008	6.99e-06	0.007848	0.006253	Flot2/Id3/Myog/Tbx3/Trip4	5
GO:0030099	myeloid cell differentiation	10/120	426/29008	1.16e-05	0.008674	0.006911	Hba-a1/Gnas/Mb/Jun/Il15/Rbp1/Ubd/Hoxa7/Hbb-b2/Cbfa2t3	10
GO:0014902	myotube differentiation	6/120	134/29008	2.06e-05	0.009188	0.007321	Cav2/Myog/Six1/Cxcl12/Igf1/Pitx2	6
GO:0055001	muscle cell development	7/120	221/29008	3.89e-05	0.009188	0.007321	Cav2/Myog/Tcap/Six1/Tbx3/Igf1/Pitx2	7
GO:1903578	regulation of ATP metabolic process	5/120	91/29008	3.9e-05	0.009188	0.007321	Myog/Sirt6/Cox7a1/Igf1/Cbfa2t3	5
GO:0006110	regulation of glycolytic process	4/120	47/29008	4.33e-05	0.009188	0.007321	Myog/Sirt6/Igf1/Cbfa2t3	4
GO:0014904	myotube cell development	4/120	47/29008	4.33e-05	0.009188	0.007321	Cav2/Myog/Six1/Igf1	4
GO:0045820	negative regulation of glycolytic process	3/120	17/29008	4.5e-05	0.009188	0.007321	Myog/Sirt6/Cbfa2t3	3
GO:0060788	ectodermal placode formation	3/120	17/29008	4.5e-05	0.009188	0.007321	Gnas/Six1/Tbx3	3
GO:0071697	ectodermal placode morphogenesis	3/120	17/29008	4.5e-05	0.009188	0.007321	Gnas/Six1/Tbx3	3
GO:0071696	ectodermal placode development	3/120	18/29008	5.38e-05	0.009295	0.007405	Gnas/Six1/Tbx3	3
GO:0051146	striated muscle cell differentiation	8/120	320/29008	5.79e-05	0.009295	0.007405	Cav2/Myog/Tcap/Six1/Tbx3/Cxcl12/Igf1/Pitx2	8
GO:0001938	positive regulation of endothelial cell proliferation	5/120	99/29008	5.84e-05	0.009295	0.007405	Cav2/Sirt6/Jun/Cxcl12/Igf1	5
GO:0002573	myeloid leukocyte differentiation	7/120	238/29008	6.21e-05	0.009295	0.007405	Gnas/Jun/Il15/Rbp1/Ubd/Hoxa7/Cbfa2t3	7
GO:0003012	muscle system process	9/120	425/29008	7.13e-05	0.009649	0.007688	Myl1/Chrnd/Myog/Tcap/Tbx3/Calm3/Fxyd1/Tnni2/Igf1	9
GO:0009135	purine nucleoside diphosphate metabolic process	5/120	105/29008	7.73e-05	0.009649	0.007688	Myog/Sirt6/Entpd2/Igf1/Cbfa2t3	5
GO:0009179	purine ribonucleoside diphosphate metabolic process	5/120	105/29008	7.73e-05	0.009649	0.007688	Myog/Sirt6/Entpd2/Igf1/Cbfa2t3	5
