# Supplementary material for: ATF3 induction prevents precocious activation of skeletal muscle stem cell by regulating H2B expression
Source: Nat Commun. 2023 Aug 17;14:4978. doi: 10.1038/s41467-023-40465-w (PMC10435463; doi:10.1038/s41467-023-40465-w)
Supplement: Supplementary file 10 — Source Data [file 41467_2023_40465_MOESM10_ESM.xlsx]

## Sheet: Figure 1
c&d
FPKM
	QSC	FISC	ASC-24	ASC-48	ASC-72
Atf3	0	42.3522	0.608009	1.72485	1.89136
Atf4	11.1084	63.3461	97.1445	194.635	113.526
Fos	1.97797	67.4055	0.99214	1.4646	3.35916
FosB	0.963502	52.7555	0.562685	0.624192	0.440847
JunB	4.0017	80.4715	16.0839	31.7859	32.7865
e
Atf3	Ct Value	18s	deCT	dedeCT	2^-dedeCT	P
QSC	U.D.	17.34			1
	U.D.	17.44			1
	U.D.	17.28			1
FISC	23.24	18.19	5.05	-10.73	1698.45
	23.26	18.14	5.12	-10.66	1618
	23.24	18.34	4.9	-10.88	1884.54	2.5488e-05
ASC-24	26.4	10.62	15.78	0	1
	26.06	10.61	15.45	-0.33	1.25701
	26.07	10.63	15.44	-0.34	1.26576	0.116228
ASC-48	23.08	10.5	12.58	-3.2	9.18959
	23.03	10.48	12.55	-3.23	9.38268
	23	10.51	12.49	-3.29	9.78112	1.07903e-06
ASC-72	22.09	11.77	10.32	-5.46	44.0173
	22.09	11.85	10.24	-5.54	46.5271
	22.07	11.9	10.17	-5.61	48.8403	5.25089e-06

## Sheet: Figure 2
b
CSA (μm2)	Ctrl-1	Ctrl-2	Ctrl-3	Ctrl-4	Ctrl-5	iKO-1	iKO-2	iKO-3	iKO-4	iKO-5		p-value
0-200	33.8754	40.0718	33.2768	35.1589	42.0389	14.2942	24.3879	16.8866	16.1328	13.2268		6.56648e-05
200-400	24.3689	37.4165	28.9151	24.4387	22.3587	21.5958	33.4518	23.2434	32.6389	25.3698		0.949127
400-600	17.6191	15.1405	20.4193	23.0325	19.7453	23.4944	16.6548	23.1264	24.5582	21.3679		0.206704
600-800	11.8358	3.4434	8.65209	7.6612	8.6322	15.6687	9.00966	14.9892	12.3569	16.3358		0.0183798
800-1000	5.32988	2.08382	4.23749	2.0389	3.2383	9.69563	6.68404	9.39562	6.7712	8.3247		0.000690191
1000-1200	3.01812	1.12622	1.55374	1.8423	2.6684	5.65279	4.18157	3.59261	2.6817	5.3214		0.0087066
1200-1400	2.20708	0.476208	0.727279	3.0378	0.7763	3.44035	2.39566	2.99215	1.3321	3.7725		0.0767606
1400-1600	0.97448	0.169601	0.967107	1.6625	0.3368	2.43264	1.23843	1.42627	1.0321	2.6324		0.0579258
1600-1800	0.35304	0	0.612052	0.7531	0.0693	1.69679	1.06948	1.23817	1.1689	1.3685		0.00081991
1800-2000	0.105263	0	0.420199	0.3741	0	0.986978	0.622761	1.37444	1.2203	1.2234		0.000470388
>2000	0.312906	0.0719424	0.21889	0	0.1358	1.04169	0.303823	1.73519	0.1069	1.0568		0.0463995
c
	eMyHC/View
	Ctrl-1	Ctrl-2	Ctrl-3	Ctrl-4	Ctrl-5	iKO-1	iKO-2	iKO-3	iKO-4	iKO-5
	33	14	29	22	39	99	102	83	102	103
	19	41	27	19	47	87	89	97	82	111
	28	26	33	34	55	86	77	107	88	92
	27	25	26	21	41	73	94	103	97	89
	31	33	42	18	32	91	76	96	96	104
	25	26	36	39	29	73	69	87	84	112
	18	25	34	41	38	110	97	92	93	93
	24	34	21	19	41	94	85	101	91	88
	28	19	28	22	39	86	94	73	89	104
	21	22	19	37	46	102	81	85	78	97
Average	25.4	26.5	29.5	27.2	40.7	90.1	86.4	92.4	90	99.3
	P-1	P-2	P-3	P-4	P-5	Average
Ctrl	25.4	26.5	29.5	27.2	40.7	29.86		Ctrl VS iKO
iKO	90.1	86.4	92.4	90	99.3	91.64	p-Value	1.13161e-07
d
CSA (μm2)	Ctrl-1	Ctrl-2	Ctrl-3	iKO-1	iKO-2	iKO-3		p-value
0-200	29.5672	30.2193	33.8488	24.2135	18.1453	16.74		0.0122417
200-400	24.6401	28.8941	26.3617	28.2478	16.4905	16.3061		0.203563
400-600	18.6376	18.1026	16.4708	19.2975	16.4151	18.2314		0.829678
600-800	13.9012	13.1284	13.3404	11.6922	9.00306	10.4085		0.0188911
800-1000	6.28479	4.86844	5.88866	4.76385	12.6229	12.67		0.178396
1000-1200	3.35202	3.24751	1.87388	2.95179	11.8108	11.7649		0.113885
1200-1400	1.84558	0.771138	1.12091	2.96232	7.16297	5.98296		0.0330265
1400-1600	0.913333	0.347242	0.590825	1.72945	2.43381	2.508		0.00568084
1600-1800	0.44	0.264735	0.432016	1.8795	2.7326	2.06844		0.00222137
1800-2000	0.158125	0.156401	0	1.3343	2.09963	1.64987		0.00223067
>2000	0.26	0	0.0719424	0.927662	1.09163	1.66988		0.00930565
e
	eMyHC/View
	Ctrl-1	Ctrl-2	Ctrl-3	iKO-1	iKO-2	iKO-3
	55	68	77	92	115	108
	42	71	62	114	122	111
	39	48	59	103	117	127
	17	58	74	118	96	123
	40	49	82	122	106	97
	61	52	49	97	113	115
	46	61	71	101	126	108
	39	53	66	95	95	107
	58	48	51	104	111	127
	47	52	78	118	124	111
Average	44.4	56	66.9	106.4	112.5	113.4
	P-1	P-2	P-3	Average
Ctrl	44.4	56	66.9	55.7667		Ctrl VS iKO
iKO	106.4	112.5	113.4	110.767	p-Value	0.000209384
f
CSA (μm2)	Ctrl-1	Ctrl-2	Ctrl-3	iKO-1	iKO-2	iKO-3		p-value
0-200	24.9627	26.7425	25.0656	14.009	13.3608	15.2752		0.000145936
200-400	18.4927	19.019	18.6123	6.49951	7.89298	10.4523		0.000871949
400-600	15.7942	18.053	14.6239	5.80938	9.93482	5.73219		0.00630568
600-800	12.3836	11.6668	11.2801	3.99362	4.99663	4.51639		7.42706e-05
800-1000	8.39651	7.84029	8.63505	7.06131	7.60415	5.04753		0.101762
1000-1200	5.32877	4.42004	6.1625	9.19054	7.67705	8.57264		0.00893741
1200-1400	4.18866	3.76704	5.94052	10.1867	10.1224	6.52535		0.0354119
1400-1600	3.477	2.46456	2.8875	9.87415	7.51782	8.83934		0.00144804
1600-1800	2.25494	2.34111	2.19425	7.08435	7.59848	8.29289		0.000106594
1800-2000	1.22024	1.27978	1.42247	5.73786	7.42666	6.77733		0.00042037
>2000	3.50062	2.40595	3.17582	20.6536	15.294	19.2213		0.000714407
g
	eMyHC/View
	Ctrl-1	Ctrl-2	Ctrl-3	iKO-1	iKO-2	iKO-3
	46	41	67	78	83	108
	55	53	51	95	79	106
	57	34	49	86	92	92
	27	48	60	97	94	83
	49	29	56	88	111	99
	62	41	61	83	73	87
	41	33	43	76	98	63
	39	26	52	95	94	79
	42	51	38	102	83	85
	37	42	42	94	98	97
Average	45.5	39.8	51.9	89.4	90.5	89.9
	P-1	P-2	P-3	Average
Ctrl	45.5	39.8	51.9	45.7333		Ctrl VS iKO
iKO	89.4	90.5	89.9	89.9333	p-Value	2.34291e-05
h
Uninjured						1st Round injury 3d						1st Round injury 5d						1st Round injury 7d						1st Round injury 30d						2nd Round injury 3d						2nd Round injury 5d						2nd Round injury 7d						2nd Round injury 30d
Ctrl-1	No.	Pax7+/ View	iKO-1	No.	Pax7+/ View	Ctrl-1	No.	Pax7+/ View	iKO-1	No.	Pax7+/ View	Ctrl-1	No.	Pax7+/ View	iKO-1	No.	Pax7+/ View	Ctrl-1	No.	Pax7+/ View	iKO-1	No.	Pax7+/ View	Ctrl-1	No.	Pax7+/ View	iKO-1	No.	Pax7+/ View	Ctrl-1	No.	Pax7+/ View	iKO-1	No.	Pax7+/ View	Ctrl-1	No.	Pax7+/ View	iKO-1	No.	Pax7+/ View	Ctrl-1	No.	Pax7+/ View	iKO-1	No.	Pax7+/ View	Ctrl-1	No.
	1	11		1	12		1	18		1	87		1	145		1	44		1	65		1	38		1	14		1	15		1	50		1	64		1	107		1	31		1	40		1	26		1
	2	10		2	12		2	17		2	108		2	118		2	55		2	63		2	28		2	12		2	8		2	48		2	67		2	64		2	53		2	38		2	29		2
	3	12		3	11		3	39		3	95		3	117		3	78		3	63		3	33		3	20		3	18		3	54		3	48		3	57		3	51		3	48		3	24		3
	4	12		4	13		4	48		4	109		4	118		4	44		4	51		4	38		4	14		4	20		4	52		4	93		4	66		4	50		4	48		4	32		4
	5	11		5	14		5	26		5	110		5	90		5	40		5	66		5	40		5	21		5	17		5	68		5	82		5	61		5	49		5	44		5	33		5
	6	10		6	12		6	35		6	110		6	117		6	66		6	62		6	36		6	17		6	10		6	112		6	76		6	75		6	34		6	52		6	22		6
	7	9		7	9		7	22		7	93		7	134		7	53		7	55		7	47		7	16		7	3		7	70		7	87		7	62		7	41		7	37		7	26		7
	8	11		8	7		8	30		8	100		8	102		8	42		8	67		8	32		8	14		8	10		8	64		8	60		8	68		8	30		8	42		8	34		8
	Average	10.75		Average	11.25		Average	29.375		Average	101.5		Average	117.625		Average	52.75		Average	61.5		Average	36.5		Average	16		Average	12.625		Average	64.75		Average	72.125		Average	70		Average	42.375		Average	43.625		Average	28.25		Average
Ctrl-2	1	14	iKO-2	1	12	Ctrl-2	1	45	iKO-2	1	58	Ctrl-2	1	89	iKO-2	1	38	Ctrl-2	1	76	iKO-2	1	33	Ctrl-2	1	19	iKO-2	1	7	Ctrl-2	1	67	iKO-2	1	79	Ctrl-2	1	40	iKO-2	1	40	Ctrl-2	1	55	iKO-2	1	41	Ctrl-2	1
	2	12		2	12		2	50		2	62		2	100		2	24		2	54		2	47		2	15		2	9		2	43		2	67		2	58		2	37		2	41		2	32		2
	3	10		3	13		3	39		3	40		3	109		3	38		3	46		3	42		3	14		3	10		3	59		3	44		3	67		3	28		3	34		3	22		3
	4	9		4	11		4	45		4	71		4	69		4	39		4	66		4	27		4	18		4	9		4	56		4	60		4	55		4	80		4	52		4	18		4
	5	14		5	10		5	56		5	72		5	99		5	56		5	69		5	31		5	21		5	11		5	55		5	66		5	77		5	63		5	47		5	25		5
	6	8		6	12		6	51		6	90		6	95		6	20		6	58		6	35		6	14		6	5		6	83		6	64		6	99		6	43		6	33		6	34		6
	7	11		7	12		7	44		7	82		7	82		7	48		7	71		7	42		7	15		7	5		7	82		7	66		7	122		7	33		7	39		7	16		7
	8	12		8	11		8	48		8	77		8	101		8	31		8	66		8	29		8	18		8	4		8	66		8	51		8	76		8	30		8	36		8	24		8
	Average	11.25		Average	11.625		Average	47.25		Average	69		Average	93		Average	36.75		Average	63.25		Average	35.75		Average	16.75		Average	7.5		Average	63.875		Average	62.125		Average	74.25		Average	44.25		Average	42.125		Average	26.5		Average
Ctrl-3	1	16	iKO-3	1	12	Ctrl-3	1	37	iKO-3	1	90	Ctrl-3	1	105	iKO-3	1	44	Ctrl-3	1	77	iKO-3	1	51	Ctrl-3	1	21	iKO-3	1	13	Ctrl-3	1	90	iKO-3	1	84	Ctrl-3	1	94	iKO-3	1	33	Ctrl-3	1	61	iKO-3	1	22	Ctrl-3	1
	2	8		2	11		2	31		2	108		2	92		2	52		2	63		2	41		2	24		2	9		2	54		2	62		2	86		2	40		2	42		2	31		2
	3	11		3	12		3	39		3	79		3	117		3	58		3	66		3	32		3	20		3	7		3	64		3	58		3	78		3	36		3	39		3	33		3
	4	12		4	12		4	32		4	73		4	124		4	70		4	54		4	22		4	21		4	8		4	75		4	57		4	60		4	79		4	54		4	28		4
	5	12		5	13		5	40		5	85		5	113		5	28		5	42		5	27		5	18		5	8		5	65		5	96		5	65		5	43		5	33		5	24		5
	6	10		6	11		6	26		6	88		6	98		6	34		6	71		6	31		6	35		6	9		6	50		6	66		6	87		6	50		6	46		6	18		6
	7	13		7	10		7	42		7	82		7	102		7	31		7	66		7	42		7	13		7	11		7	62		7	57		7	104		7	53		7	39		7	26		7
	8	10		8	9		8	36		8	84		8	92		8	33		8	61		8	31		8	17		8	10		8	61		8	54		8	99		8	51		8	51		8	24		8
	Average	11.5		Average	11.25		Average	35.375		Average	86.125		Average	105.375		Average	43.75		Average	62.5		Average	34.625		Average	21.125		Average	9.375		Average	65.125		Average	66.75		Average	84.125		Average	48.125		Average	45.625		Average	25.75		Average
Ctrl-4	1	12	iKO-4	1	10	Ctrl-4	1	33	iKO-4	1	88	Ctrl-4	1	115	iKO-4	1	45	Ctrl-4	1	78	iKO-4	1	33	Ctrl-4	1	22	iKO-4	1	12	Ctrl-4	1		iKO-4	1		Ctrl-4	1		iKO-4	1		Ctrl-4	1		iKO-4	1		Ctrl-4	1
	2	9		2	12		2	49		2	94		2	103		2	37		2	62		2	27		2	26		2	15		2			2			2			2			2			2			2
	3	7		3	9		3	31		3	102		3	97		3	29		3	79		3	32		3	24		3	8		3			3			3			3			3			3			3
	4	6		4	13		4	36		4	97		4	114		4	26		4	84		4	31		4	20		4	11		4			4			4			4			4			4			4
	5	14		5	13		5	51		5	101		5	106		5	33		5	77		5	29		5	22		5	14		5			5			5			5			5			5			5
	6	12		6	14		6	44		6	86		6	111		6	37		6	69		6	19		6	24		6	13		6			6			6			6			6			6			6
	7	11		7	9		7	52		7	97		7	92		7	42		7	81		7	26		7	18		7	8		7			7			7			7			7			7			7
	8	9		8	15		8	36		8	81		8	114		8	39		8	65		8	25		8	21		8	12		8			8			8			8			8			8			8
	Average	10		Average	11.875		Average	41.5		Average	93.25		Average	106.5		Average	36		Average	74.375		Average	27.75		Average	22.125		Average	11.625		Average	#DIV/0!		Average	#DIV/0!		Average	#DIV/0!		Average	#DIV/0!		Average	#DIV/0!		Average	#DIV/0!		Average
Ctrl-5	1	12	iKO-5	1	10	Ctrl-5	1	45	iKO-5	1	77	Ctrl-5	1	103	iKO-5	1	42	Ctrl-5	1	62	iKO-5	1	36	Ctrl-5	1	12	iKO-5	1	7	Ctrl-5	1		iKO-5	1		Ctrl-5	1		iKO-5	1		Ctrl-5	1		iKO-5	1		Ctrl-5	1
	2	14		2	9		2	66		2	69		2	116		2	33		2	57		2	39		2	19		2	5		2			2			2			2			2			2			2
	3	12		3	8		3	42		3	82		3	96		3	51		3	55		3	41		3	25		3	4		3			3			3			3			3			3			3
	4	9		4	13		4	31		4	94		4	114		4	32		4	49		4	40		4	18		4	9		4			4			4			4			4			4			4
	5	10		5	7		5	47		5	69		5	111		5	36		5	63		5	36		5	20		5	6		5			5			5			5			5			5			5
	6	11		6	8		6	36		6	81		6	102		6	42		6	47		6	28		6	18		6	4		6			6			6			6			6			6			6
	7	13		7	8		7	52		7	72		7	98		7	39		7	61		7	33		7	17		7	5		7			7			7			7			7			7			7
	8	12		8	11		8	31		8	73		8	92		8	38		8	71		8	34		8	13		8	8		8			8			8			8			8			8			8
	Average	11.625		Average	9.25		Average	43.75		Average	77.125		Average	104		Average	39.125		Average	58.125		Average	35.875		Average	17.75		Average	6		Average	#DIV/0!		Average	#DIV/0!		Average	#DIV/0!		Average	#DIV/0!		Average	#DIV/0!		Average	#DIV/0!		Average
	Ctrl					iKO					Ctrl	iKO		P Value (Ctrl vs iKO)
Uninjured	10.75	11.25	11.5	10	11.625	11.25	11.625	11.25	11.875	9.25	11.025	11.05		0.964985
1st 3d	29.375	47.25	35.375	41.5	43.75	101.5	69	86.125	93.25	77.125	39.45	85.4		0.000112019
1st 5d	117.625	93	105.375	106.5	104	52.75	36.75	43.75	36	39.125	105.3	41.675		1.33053e-06
1st 7d	61.5	63.25	62.5	74.375	58.125	36.5	35.75	34.625	27.75	35.875	63.95	34.1		1.38844e-05
1st 30d	16	16.75	21.125	22.125	17.75	12.625	7.5	9.375	11.625	6	18.75	9.425		0.000662627
2nd 3d	64.75	63.875	65.125			72.125	62.125	66.75			64.5833	67		0.453411
2nd 5d	70	74.25	84.125			42.375	44.25	48.125			76.125	44.9167		0.00229541
2nd 7d	43.625	42.125	45.625			28.25	26.5	25.75			43.7917	26.8333		0.000173876
2rd 30d	15.375	16.375	14.5	13.5	18.375	9.375	11	5.75	7.5	7.875	15.625	8.3		0.000320818
3rd 3d	61.125	70.5	65.125			64.375	67.75	64			65.5833	65.375		0.947378
3rd 5d	35.625	29.875	34			21.5	19.625	19			33.1667	20.0417		0.00216583
3rd 7d	19.375	21.25	22.125			10.25	10	9.875			20.9167	10.0417		0.000185581
3rd 30d	10.25	8.375	11	12.25	16.25	4.25	4.875	5.75	4.375	5.75	11.625	5		0.00120985
j
	YFP+/View
	Ctrl-1	Ctrl-2	Ctrl-3	Ctrl-4	Ctrl-5	iKO-1	iKO-2	iKO-3	iKO-4	iKO-5
	33	69	69	45	36	87	82	104	112	86
	24	31	57	32	28	66	88	63	106	77
	47	42	47	44	45	79	71	102	86	42
	39	55	52	29	42	102	93	110	98	96
	18	37	61	39	51	126	76	98	76	87
	16	16	39	61	63	107	89	88	68	86
	25	49	76	55	29	93	67	76	102	73
	34	28	26	24	58	96	88	105	94	93
	37	37	42	31	46	102	67	76	86	79
	11	21	39	48	31	93	71	83	93	94
Average	28.4	38.5	50.8	40.8	42.9	95.1	79.2	90.5	92.1	81.3
	P-1	P-2	P-3	P-4	P-5	Average
Ctrl	28.4	38.5	50.8	40.8	42.9	40.28		Ctrl VS iKO
iKO	95.1	79.2	90.5	92.1	81.3	87.64	p-Value	9.11623e-06
k
1st round						2nd round						3rd round
3d			5d			3d			5d			3d			5d
Ctrl-1	No.	Myod+/ View	Ctrl-1	No.	Myod+/ View	Ctrl-1	No.	Myod+/ View	Ctrl-1	No.	Myod+/ View	Ctrl-1	No.	Myod+/ View	Ctrl-1	No.	Myod+/ View
	1	21		1	46		1	68		1	52		1	87		1	17
	2	51		2	33		2	55		2	42		2	35		2	19
	3	56		3	28		3	104		3	29		3	98		3	12
	4	28		4	56		4	84		4	69		4	115		4	14
	5	37		5	44		5	64		5	40		5	95		5	22
	6	92		6	32		6	102		6	59		6	135		6	13
	7	52		7	51		7	110		7	40		7	84		7	15
	8	44		8	42		8	84		8	43		8	97		8	14
	Average	47.625		Average	41.5		Average	83.875		Average	46.75		Average	93.25		Average	15.75
Ctrl-2	1	48	Ctrl-2	1	56	Ctrl-2	1	117	Ctrl-2	1	55	Ctrl-2	1	88	Ctrl-2	1	16
	2	76		2	34		2	123		2	31		2	102		2	22
	3	68		3	48		3	90		3	46		3	72		3	11
	4	63		4	30		4	118		4	34		4	83		4	14
	5	34		5	29		5	95		5	50		5	79		5	9
	6	33		6	40		6	104		6	52		6	96		6	18
	7	58		7	33		7	124		7	42		7	101		7	8
	8	48		8	45		8	116		8	29		8	86		8	17
	Average	53.5		Average	39.375		Average	110.875		Average	42.375		Average	88.375		Average	14.375
Ctrl-3	1	51	Ctrl-3	1	41	Ctrl-3	1	68	Ctrl-3	1	45	Ctrl-3	1	98	Ctrl-3	1	16
	2	62		2	32		2	55		2	57		2	46		2	18
	3	43		3	51		3	104		3	36		3	96		3	14
	4	55		4	34		4	84		4	33		4	103		4	8
	5	58		5	49		5	64		5	49		5	77		5	22
	6	61		6	29		6	102		6	51		6	94		6	19
	7	42		7	42		7	110		7	46		7	73		7	16
	8	39		8	44		8	84		8	39		8	88		8	21
	Average	51.375		Average	40.25		Average	83.875		Average	44.5		Average	84.375		Average	16.75
Ctrl-4	1	62	Ctrl-4	1	33
	2	39		2	29
	3	48		3	48
	4	66		4	35
	5	57		5	37
	6	42		6	29
	7	39		7	26
	8	46		8	39
	Average	49.875		Average	34.5
Ctrl-5	1	58	Ctrl-5	1	46
	2	54		2	51
	3	53		3	59
	4	61		4	47
	5	49		5	39
	6	66		6	48
	7	34		7	51
	8	52		8	42
	Average	53.375		Average	47.875
iKO-1	No.	Myod+/ View	iKO-1	No.	Myod+/ View	iKO-1	No.	Myod+/ View	iKO-1	No.	Myod+/ View	iKO-1	No.	Myod+/ View	iKO-1	No.	Myod+/ View
	1	140		1	12		1	121		1	8		1	83		1	7
	2	178		2	27		2	155		2	9		2	87		2	2
	3	175		3	34		3	183		3	4		3	75		3	4
	4	121		4	16		4	124		4	12		4	76		4	9
	5	162		5	22		5	137		5	9		5	91		5	12
	6	107		6	13		6	128		6	12		6	83		6	14
	7	133		7	26		7	145		7	9		7	92		7	6
	8	159		8	22		8	142		8	8		8	74		8	8
	Average	146.875		Average	21.5		Average	141.875		Average	8.875		Average	82.625		Average	7.75
iKO-2	1	107	iKO-2	1	27	iKO-2	1	150	iKO-2	1	12	iKO-2	1	91	iKO-2	1	2
	2	87		2	12		2	164		2	25		2	70		2	6
	3	89		3	14		3	148		3	18		3	87		3	4
	4	148		4	21		4	132		4	9		4	62		4	4
	5	134		5	24		5	158		5	8		5	68		5	3
	6	127		6	12		6	145		6	8		6	76		6	5
	7	110		7	23		7	162		7	9		7	89		7	7
	8	121		8	18		8	154		8	4		8	78		8	6
	Average	115.375		Average	18.875		Average	151.625		Average	11.625		Average	77.625		Average	4.625
iKO-3	1	131	iKO-3	1	21	iKO-3	1	121	iKO-3	1	13	iKO-3	1	79	iKO-3	1	7
	2	142		2	11		2	155		2	11		2	91		2	6
	3	123		3	28		3	183		3	14		3	65		3	8
	4	108		4	24		4	124		4	12		4	66		4	7
	5	138		5	16		5	137		5	10		5	91		5	5
	6	145		6	25		6	128		6	9		6	85		6	7
	7	126		7	18		7	145		7	13		7	84		7	6
	8	139		8	24		8	144		8	12		8	75		8	6
	Average	131.5		Average	20.875		Average	142.125		Average	11.75		Average	79.5		Average	6.5
iKO-4	1	116	iKO-4	1	34
	2	125		2	29
	3	138		3	37
	4	126		4	41
	5	119		5	35
	6	124		6	42
	7	109		7	34
	8	125		8	25
	Average	122.75		Average	34.625
iKO-5	1	116	iKO-5	1	22
	2	134		2	16
	3	108		3	18
	4	123		4	24
	5	125		5	16
	6	107		6	21
	7	112		7	13
	8	116		8	18
	Average	117.625		Average	18.5
	Ctrl					iKO					Ctrl	iKO		P Value (Ctrl vs iKO)
1st 3d	47.625	53.5	51.375	49.875	53.375	146.875	115.375	131.5	122.75	117.625	51.15	126.825		1.18263e-06
1st 5d	41.5	39.375	40.25	34.5	47.875	21.5	18.875	20.875	34.625	18.5	40.7	22.875		0.00129317
2nd 3d	83.875	110.875	83.875			141.875	151.625	142.125			92.875	145.208		0.00540912
2nd 5d	46.75	42.375	44.5			8.875	11.625	11.75			44.5417	10.75		2.78007e-05
3rd 3d	93.25	88.375	84.375			82.625	77.625	79.5			88.6667	79.9167		0.0413686
3rd 5d	15.75	14.375	16.75			7.75	4.625	6.5			15.625	6.29167		0.00121056
[truncated: 28 more columns]

## Sheet: Figure 3
a
Ctrl-1			Ctrl-2			Ctrl-3			Ctrl-4			Ctrl-5			iKO-1			iKO-2			iKO-3			iKO-4			iKO-5
No.	EdU+	Pax7+	No.	EdU+	Pax7+	No.	EdU+	Pax7+	No.	EdU+	Pax7+	No.	EdU+	Pax7+	No.	EdU+	Pax7+	No.	EdU+	Pax7+	No.	EdU+	Pax7+	No.	EdU+	Pax7+	No.	EdU+	Pax7+
1	2	17	1	2	9	1	3	41	1	1	26	1	2	21	1	6	34	1	8	21	1	12	45	1	6	18	1	5	21
2	2	18	2	1	10	2	2	27	2	1	18	2	3	18	2	5	13	2	4	14	2	5	18	2	7	22	2	7	19
3	2	27	3	3	22	3	2	19	3	2	26	3	2	19	3	5	12	3	5	19	3	8	30	3	10	35	3	9	31
4	2	17	4	3	24	4	3	21	4	2	22	4	2	14	4	6	15	4	7	25	4	9	19	4	9	32	4	6	22
5	3	20	5	3	18	5	2	27	5	1	16	5	1	16	5	7	18	5	8	27	5	8	23	5	8	26	5	12	34
6	1	16	6	5	25	6	2	33	6	3	25	6	3	22	6	9	22	6	8	22	6	7	22	6	12	44	6	7	24
7	2	17	7	2	23	7	3	42	7	2	22	7	2	24	7	6	14	7	8	25	7	11	35	7	7	32	7	11	29
8	1	18	8	3	25	8	3	28	8	2	19	8	4	31	8	7	17	8	7	22	8	14	26	8	9	36	8	6	21
9	2	18	9	4	22	9	2	34	9	3	28	9	2	14	9	6	12	9	7	19	9	18	41	9	11	35	9	7	16
10	2	29	10	3	21	10	3	29	10	1	21	10	1	15	10	5	16	10	6	22	10	10	36	10	8	25	10	5	14
	19	197		29	199		25	301		18	223		22	194		62	173		68	216		102	295		87	305		75	231
Ave. %		9.64467	Ave. %		14.5729	Ave. %		8.30565	Ave. %		8.07175	Ave. %		11.3402	Ave. %		35.8382	Ave. %		31.4815	Ave. %		34.5763	Ave. %		28.5246	Ave. %		32.4675
	Ctrl-1	Ctrl-2	Ctrl-3	Ctrl-4	Ctrl-5	iKO-1	iKO-2	iKO-3	iKO-4	iKO-5		P value (Ctrl vs iKO)
EdU (%)	9.64467	14.5729	8.30565	8.07175	11.3402	35.8382	31.4815	34.5763	28.5246	32.4675		1.3797e-06
Ave. %			10.387					32.5776
b
Ctrl-1			Ctrl-2			Ctrl-3			Ctrl-4			Ctrl-5			iKO-1			iKO-2			iKO-3			iKO-4			iKO-5
No.	Myod+	Pax7+	No.	Myod+	Pax7+	No.	Myod+	Pax7+	No.	Myod+	Pax7+	No.	Myod+	Pax7+	No.	Myod+	Pax7+	No.	Myod+	Pax7+	No.	Myod+	Pax7+	No.	Myod+	Pax7+	No.	Myod+	Pax7+
1	20	28	1	21	29	1	22	34	1	57	85	1	56	76	1	28	34	1	41	45	1	41	44	1	105	123	1	101	116
2	24	33	2	25	37	2	18	25	2	49	70	2	72	88	2	38	46	2	37	43	2	36	43	2	114	137	2	92	112
3	26	36	3	37	48	3	21	29	3	43	82	3	69	92	3	41	47	3	25	28	3	21	26	3	94	110	3	118	124
4	17	24	4	38	46	4	25	36	4	75	104	4	88	110	4	19	25	4	26	34	4	29	35	4	78	99	4	83	98
5	22	34	5	16	24	5	33	42	5	63	95	5	62	85	5	22	26	5	37	41	5	37	41	5	65	88	5	79	108
6	31	42	6	27	35	6	35	48	6	71	114	6	73	97	6	21	25	6	24	26	6	28	36	6	85	111	6	70	86
7	26	37	7	17	26	7	31	39	7	81	111	7	71	102	7	35	44	7	29	38	7	17	28	7	42	68	7	96	115
8	34	44	8	25	33	8	36	42	8	48	67	8	42	82	8	30	36	8	23	29	8	41	46	8	41	66	8	70	82
9	22	28	9	21	29	9	26	37	9	47	77	9	43	74	9	29	39	9	26	34	9	26	36	9	46	64	9	65	79
10	28	39	10	34	41	10	22	32	10	56	78	10	62	84	10	35	41	10	24	26	10	21	28	10	82	95	10	97	113
	250	345		261	348		269	364		590	883		638	890		298	363		292	344		297	363		752	961		871	1033
Ave. %		72.4638	Ave. %		75	Ave. %		73.9011	Ave. %		66.8177	Ave. %		71.6854	Ave. %		82.0937	Ave. %		84.8837	Ave. %		81.8182	Ave. %		78.2518	Ave. %		84.3175
	Ctrl-1	Ctrl-2	Ctrl-3	Ctrl-4	Ctrl-5	iKO-1	iKO-2	iKO-3	iKO-4	iKO-5		P value (Ctrl vs iKO)
Pax7+/Myod (%)	72.4638	75	73.9011	66.8177	71.6854	82.0937	84.8837	81.8182	78.2518	84.3175		0.000498867
Ave. %			71.9736					82.273
c
cell size FSC-A value
Ctrl-1	Ctrl-2	Ctrl-3	Ctrl-4	Ctrl-5	Ave	p Value (Ctrl vs iKO)
75.846	73.869	72.861	70.762	71.534	72.9744	0.0499766
iKO-1	iKO-2	iKO-3	iKO-4	iKO-5
82.4	86.751	88.662	85.162	87.431	86.0812
d
Ctrl-1			Ctrl-2			Ctrl-3			Ctrl-4			Ctrl-5			iKO-1			iKO-2			iKO-3			iKO-4			iKO-5
No.	EdU+	Pax7+	No.	EdU+	Pax7+	No.	EdU+	Pax7+	No.	EdU+	Pax7+	No.	EdU+	Pax7+	No.	EdU+	Pax7+	No.	EdU+	Pax7+	No.	EdU+	Pax7+	No.	EdU+	Pax7+	No.	EdU+	Pax7+
1	7	9	1	7	10	1	7	11	1	8	12	1	4	6	1	9	11	1	10	12	1	11	14	1	12	15	1	11	13
2	4	7	2	9	11	2	6	11	2	3	9	2	5	9	2	9	9	2	8	11	2	11	12	2	10	12	2	9	12
3	6	11	3	4	11	3	8	9	3	9	14	3	5	8	3	10	12	3	11	13	3	11	12	3	12	14	3	12	15
4	6	12	4	9	13	4	6	12	4	8	11	4	6	8	4	8	8	4	8	10	4	10	13	4	11	12	4	10	14
5	9	10	5	8	10	5	7	10	5	7	12	5	7	9	5	5	6	5	7	11	5	10	12	5	10	12	5	7	9
6	7	9	6	10	12	6	4	6	6	8	12	6	8	11	6	6	7	6	6	8	6	8	10	6	12	13	6	10	12
7	6	8	7	8	10	7	7	10	7	2	7	7	5	7	7	9	11	7	8	9	7	13	15	7	14	16	7	9	11
8	6	7	8	8	10	8	5	8	8	5	9	8	5	8	8	11	15	8	10	11	8	9	11	8	9	11	8	11	16
9	7	9	9	7	9	9	7	9	9	4	8	9	3	6	9	11	12	9	8	10	9	7	7	9	7	9	9	11	14
10	10	12	10	9	11	10	9	11	10	7	11	10	6	9	10	9	11	10	11	12	10	11	12	10	12	14	10	12	13
11	9	11	11	10	13	11	9	13	11	7	12	11	7	12	11	9	10	11	11	13	11	5	8	11	8	10	11	13	16
12	8	11	12	6	11	12	8	9	12	8	11	12	6	9	12	8	9	12	9	10	12	8	10	12	14	16	12	9	15
13	9	12	13	5	8	13	9	12	13	8	13	13	5	7	13	10	10	13	7	9	13	7	9	13	10	12	13	8	12
14	1	10	14	4	6	14	8	11	14	5	9	14	7	10	14	11	12	14	11	12	14	8	9	14	10	11	14	6	9
15	6	9	15	8	12	15	9	13	15	6	11	15	6	11	15	9	12	15	9	11	15	5	7	15	11	12	15	9	11
16	5	7	16	6	11	16	6	8	16	10	14	16	8	9	16	9	9	16	8	9	16	6	7	16	12	13	16	11	13
17	6	12	17	6	10	17	8	9	17	9	11	17	10	12	17	11	13	17	9	9	17	7	8	17	8	10	17	12	14
18	8	11	18	7	9	18	8	9	18	6	9	18	5	7	18	9	11	18	12	14	18	6	8	18	12	15	18	10	12
19	8	12	19	6	7	19	7	8	19	6	9	19	6	7	19	8	10	19	14	16	19	9	10	19	10	12	19	8	10
20	7	8	20	7	8	20	7	10	20	7	10	20	6	9	20	7	8	20	10	12	20	10	11	20	8	10	20	4	8
	135	197		144	202		145	199		133	214		120	174		178	206		187	222		172	205		212	249		192	249
Ave. %		68.5279	Ave. %		71.2871	Ave. %		72.8643	Ave. %		62.1495	Ave. %		68.9655	Ave. %		86.4078	Ave. %		84.2342	Ave. %		83.9024	Ave. %		85.1406	Ave. %		77.1084
	Ctrl-1	Ctrl-2	Ctrl-3	Ctrl-4	Ctrl-5	iKO-1	iKO-2	iKO-3	iKO-4	iKO-5		P value (Ctrl vs iKO)
EdU+ (%)	68.5279	71.2871	72.8643	62.1495	68.9655	86.4078	84.2342	83.9024	85.1406	77.1084		0.000334537
Ave. %			68.7589					83.3587
f
0h
Ctrl-1			Ctrl-2			Ctrl-3			Ctrl-4			Ctrl-5			iKO-1			iKO-2			iKO-3			iKO-4			iKO-5
No.	Pax7+/Myod+	Pax7+/Myod-	No.	Pax7+/Myod+	Pax7+/Myod-	No.	Pax7+/Myod+	Pax7+/Myod-	No.	Pax7+/Myod+	Pax7+/Myod-	No.	Pax7+/Myod+	Pax7+/Myod-	No.	Pax7+/Myod+	Pax7+/Myod-	No.	Pax7+/Myod+	Pax7+/Myod-	No.	Pax7+/Myod+	Pax7+/Myod-	No.	Pax7+/Myod+	Pax7+/Myod-	No.	Pax7+/Myod+	Pax7+/Myod-
1	0	9	1	1	10	1	1	9	1	1	5	1	1	8	1	1	8	1	2	10	1	1	7	1	2	3	1	2	8
2	0	6	2	0	6	2	0	8	2	0	3	2	2	5	2	2	7	2	3	6	2	2	9	2	4	8	2	1	5
3	1	11	3	0	7	3	0	7	3	1	4	3	1	8	3	1	9	3	2	7	3	2	6	3	3	8	3	2	9
4	2	11	4	1	9	4	1	7	4	1	6	4	0	6	4	1	11	4	3	9	4	1	7	4	2	7	4	3	10
5	0	6	5	1	9	5	1	11	5	2	7	5	1	8	5	3	12	5	2	9	5	2	10	5	0	7	5	0	5
6	1	8	6	2	11	6	1	7	6	1	5	6	2	10	6	2	11	6	2	11	6	2	9	6	2	4	6	2	12
7	1	7	7	0	6	7	0	6	7	0	6	7	1	13	7	1	6	7	2	6	7	2	11	7	4	11	7	3	14
8	0	6	8	0	8	8	0	7	8	1	7	8	0	7	8	1	8	8	2	8	8	3	14	8	2	9	8	3	9
9	0	8	9	0	9	9	0	8	9	2	5	9	0	7	9	2	9	9	1	9	9	1	9	9	3	11	9	4	12
10	0	9	10	1	9	10	1	11	10	2	7	10	3	6	10	0	7	10	1	9	10	1	8	10	1	6	10	2	9
11	0	8	11	0	10	11	0	4	11	0	7	11	1	5	11	1	6	11	3	10	11	1	7	11	5	12	11	3	7
12	1	9	12	2	13	12	0	6	12	3	5	12	0	3	12	2	9	12	1	13	12	2	9	12	3	11	12	2	8
13	2	14	13	0	11	13	2	12	13	2	9	13	2	5	13	1	10	13	1	11	13	1	6	13	1	10	13	3	13
14	0	6	14	1	8	14	1	8	14	0	5	14	1	7	14	2	8	14	0	8	14	0	7	14	5	9	14	2	15
15	0	7	15	0	8	15	1	9	15	1	6	15	0	5	15	2	9	15	1	8	15	1	7	15	2	11	15	2	8
16	1	8	16	0	6	16	0	6	16	0	8	16	1	9	16	1	7	16	1	6	16	2	11	16	1	8	16	3	12
17	1	6	17	0	9	17	1	14	17	1	6	17	0	10	17	2	9	17	2	9	17	2	12	17	2	11	17	3	13
18	0	10	18	0	5	18	0	8	18	0	7	18	2	6	18	1	6	18	3	5	18	1	7	18	2	12	18	1	8
19	0	7	19	0	11	19	0	6	19	2	9	19	2	8	19	0	7	19	0	11	19	1	6	19	1	11	19	2	7
20	0	6	20	0	9	20	1	13	20	1	5	20	1	9	20	2	8	20	2	9	20	0	9	20	3	15	20	2	11
	10	162		9	174		11	167		21	122		21	145		28	167		34	174		28	171		48	184		45	195
Ave. %	5.81395	94.186	Ave. %	4.91803	95.082	Ave. %	6.17978	93.8202	Ave. %	14.6853	85.3147	Ave. %	12.6506	87.3494	Ave. %	14.359	85.641	Ave. %	16.3462	83.6538	Ave. %	14.0704	85.9296	Ave. %	20.6897	79.3103	Ave. %	18.75	81.25
3h
Ctrl-1			Ctrl-2			Ctrl-3			Ctrl-4			Ctrl-5			iKO-1			iKO-2			iKO-3			iKO-4			iKO-5
No.	Pax7+/Myod+	Pax7+/Myod-	No.	Pax7+/Myod+	Pax7+/Myod-	No.	Pax7+/Myod+	Pax7+/Myod-	No.	Pax7+/Myod+	Pax7+/Myod-	No.	Pax7+/Myod+	Pax7+/Myod-	No.	Pax7+/Myod+	Pax7+/Myod-	No.	Pax7+/Myod+	Pax7+/Myod-	No.	Pax7+/Myod+	Pax7+/Myod-	No.	Pax7+/Myod+	Pax7+/Myod-	No.	Pax7+/Myod+	Pax7+/Myod-
1	1	7	1	0	10	1	2	12	1	2	7	1	2	4	1	2	8	1	4	8	1	4	8	1	3	9	1	3	8
2	0	8	2	1	8	2	1	7	2	2	5	2	0	3	2	3	6	2	3	7	2	3	11	2	3	11	2	2	12
3	1	10	3	2	9	3	0	4	3	1	5	3	0	7	3	2	8	3	3	7	3	3	9	3	2	9	3	2	8
4	1	9	4	1	8	4	0	7	4	3	5	4	3	11	4	2	7	4	4	6	4	4	12	4	4	9	4	1	11
5	1	7	5	2	11	5	1	9	5	2	7	5	3	8	5	1	5	5	4	8	5	3	7	5	3	12	5	4	11
6	1	8	6	0	8	6	2	11	6	1	8	6	0	7	6	2	8	6	3	7	6	5	11	6	4	8	6	3	10
7	1	8	7	1	7	7	0	8	7	3	8	7	2	8	7	3	9	7	2	7	7	3	9	7	2	12	7	2	5
8	1	9	8	1	5	8	0	7	8	0	8	8	2	12	8	2	9	8	2	6	8	4	8	8	5	11	8	5	9
9	1	9	9	1	8	9	1	9	9	1	3	9	1	8	9	1	7	9	2	8	9	2	6	9	3	6	9	3	9
10	0	9	10	2	12	10	1	11	10	3	6	10	2	5	10	2	11	10	3	9	10	3	7	10	2	10	10	3	11
11	1	9	11	1	11	11	1	8	11	1	5	11	2	14	11	2	7	11	1	6	11	4	10	11	3	7	11	2	9
12	1	10	12	0	8	12	1	7	12	2	5	12	3	5	12	3	14	12	3	11	12	4	8	12	3	11	12	2	7
13	1	12	13	1	8	13	0	6	13	2	4	13	0	4	13	4	15	13	3	9	13	5	12	13	1	6	13	1	6
14	2	15	14	0	9	14	2	12	14	1	4	14	2	7	14	3	7	14	2	7	14	3	9	14	4	11	14	3	7
15	0	8	15	1	7	15	1	11	15	1	8	15	1	6	15	3	8	15	3	9	15	2	7	15	2	10	15	3	8
16	1	8	16	1	7	16	1	7	16	2	12	16	1	8	16	2	7	16	2	7	16	5	13	16	4	8	16	2	10
17	1	6	17	1	8	17	0	4	17	1	10	17	2	11	17	3	6	17	3	8	17	6	11	17	3	6	17	3	8
18	1	9	18	1	6	18	1	7	18	1	11	18	1	7	18	3	7	18	2	7	18	5	7	18	4	8	18	3	11
19	0	7	19	1	9	19	2	14	19	2	14	19	1	9	19	2	7	19	3	12	19	4	7	19	3	6	19	2	7
20	0	6	20	0	9	20	1	11	20	1	13	20	2	11	20	4	8	20	4	7	20	2	7	20	5	10	20	5	9
	16	174		18	168		18	172		32	148		30	155		49	164		56	156		74	179		63	180		54	176
Ave. %	8.42105	91.5789	Ave. %	9.67742	90.3226	Ave. %	9.47368	90.5263	Ave. %	17.7778	82.2222	Ave. %	16.2162	83.7838	Ave. %	23.0047	76.9953	Ave. %	26.4151	73.5849	Ave. %	29.249	70.751	Ave. %	25.9259	74.0741	Ave. %	23.4783	76.5217
0h
	Ctrl-1	Ctrl-2	Ctrl-3	Ctrl-4	Ctrl-5	iKO-1	iKO-2	iKO-3	iKO-4	iKO-5	Ctrl	iKO		P value (Ctrl vs iKO)
Pax7+/Myod+ (%)	5.81395	4.91803	6.17978	14.6853	12.6506	14.359	16.3462	14.0704	20.6897	18.75	8.84954	16.843		0.00985483
Pax7+/Myod- (%)	94.186	95.082	93.8202	85.3147	87.3494	85.641	83.6538	85.9296	79.3103	81.25	91.1505	83.157		0.00985483
3h
	Ctrl-1	Ctrl-2	Ctrl-3	Ctrl-4	Ctrl-5	iKO-1	iKO-2	iKO-3	iKO-4	iKO-5	Ctrl	iKO
Pax7+/Myod+ (%)	8.42105	9.67742	9.47368	17.7778	16.2162	23.0047	26.4151	29.249	25.9259	23.4783	12.3132	25.6146		0.000349156
Pax7+/Myod- (%)	91.5789	90.3226	90.5263	82.2222	83.7838	76.9953	73.5849	70.751	74.0741	76.5217	87.6868	74.3854		0.000349156
g
5d after TMX					21d after TMX					28d after TMX					56d after TMX
Ctrl-1	No.	Pax7+	Fibers	Pax7/ 100Fibers	Ctrl-1	No.	Pax7+	Fibers	Pax7/ 100Fibers	Ctrl-1	No.	Pax7+	Fibers	Pax7/ 100Fibers	Ctrl-1	No.	Pax7+	Fibers	Pax7/ 100Fibers
	1	11	78	14.1026		1	7	93	7.52688		1	4	61	6.55738		1	12	72	16.6667
	2	7	67	10.4478		2	6	71	8.4507		2	6	70	8.57143		2	9	91	9.89011
	3	9	102	8.82353		3	6	86	6.97674		3	8	73	10.9589		3	10	96	10.4167
	4	7	78	8.97436		4	9	95	9.47368		4	10	98	10.2041		4	9	94	9.57447
	5	12	85	14.1176		5	7	82	8.53659		5	7	82	8.53659		5	11	109	10.0917
	6	11	66	16.6667		6	9	77	11.6883		6	6	62	9.67742		6	8	78	10.2564
	7	7	72	9.72222		7	6	65	9.23077		7	8	71	11.2676		7	11	90	12.2222
	8	6	91	6.59341		8	7	76	9.21053		8	5	65	7.69231		8	11	96	11.4583
			Ave	11.181				Ave	8.88678				Ave	9.18321				Ave	11.3221
Ctrl-2	No.	Pax7+	Fibers	Pax7/ 100Fibers	Ctrl-2	No.	Pax7+	Fibers	Pax7/ 100Fibers	Ctrl-2	No.	Pax7+	Fibers	Pax7/ 100Fibers	Ctrl-2	No.	Pax7+	Fibers	Pax7/ 100Fibers
	1	9	66	13.6364		1	8	72	11.1111		1	5	66	7.57576		1	11	88	12.5
	2	7	87	8.04598		2	6	63	9.52381		2	7	81	8.64198		2	12	101	11.8812
	3	8	57	14.0351		3	7	88	7.95455		3	6	79	7.59494		3	9	92	9.78261
	4	6	92	6.52174		4	5	69	7.24638		4	6	85	7.05882		4	11	93	11.828
	5	7	84	8.33333		5	9	81	11.1111		5	7	83	8.43373		5	9	86	10.4651
	6	9	69	13.0435		6	6	63	9.52381		6	8	87	9.1954		6	8	75	10.6667
	7	12	82	14.6341		7	7	66	10.6061		7	5	62	8.06452		7	13	111	11.7117
	8	11	71	15.493		8	8	72	11.1111		8	6	64	9.375		8	9	76	11.8421
			Ave	11.7179				Ave	9.77349				Ave	8.24252				Ave	11.3347
Ctrl-3	No.	Pax7+	Fibers	Pax7/ 100Fibers	Ctrl-3	No.	Pax7+	Fibers	Pax7/ 100Fibers	Ctrl-3	No.	Pax7+	Fibers	Pax7/ 100Fibers	Ctrl-3	No.	Pax7+	Fibers	Pax7/ 100Fibers
	1	7	84	8.33333		1	6	67	8.95522		1	8	69	11.5942		1	10	94	10.6383
	2	4	61	6.55738		2	9	78	11.5385		2	6	75	8		2	11	114	9.64912
	3	9	77	11.6883		3	7	79	8.86076		3	7	66	10.6061		3	11	87	12.6437
	4	8	63	12.6984		4	6	63	9.52381		4	5	71	7.04225		4	8	79	10.1266
	5	11	65	16.9231		5	8	81	9.87654		5	6	75	8		5	9	82	10.9756
	6	6	54	11.1111		6	5	55	9.09091		6	7	69	10.1449		6	9	88	10.2273
	7	12	74	16.2162		7	9	87	10.3448		7	9	89	10.1124		7	10	97	10.3093
	8	9	83	10.8434		8	8	73	10.9589		8	7	88	7.95455		8	9	81	11.1111
			Ave	11.7964				Ave	9.89368				Ave	9.18179				Ave	10.7101
Ctrl-4	No.	Pax7+	Fibers	Pax7/ 100Fibers	Ctrl-4	No.	Pax7+	Fibers	Pax7/ 100Fibers	Ctrl-4	No.	Pax7+	Fibers	Pax7/ 100Fibers	Ctrl-4	No.	Pax7+	Fibers	Pax7/ 100Fibers
	1	6	77	7.79221		1	14	166	8.43373		1	7	107	6.54206		1	12	113	10.6195
	2	9	102	8.82353		2	16	147	10.8844		2	9	110	8.18182		2	10	102	9.80392
	3	11	94	11.7021		3	10	118	8.47458		3	6	122	4.91803		3	11	96	11.4583
	4	7	81	8.64198		4	17	152	11.1842		4	8	96	8.33333		4	8	86	9.30233
	5	8	72	11.1111		5	19	187	10.1604		5	9	103	8.73786		5	9	94	9.57447
	6	6	83	7.22892		6	10	98	10.2041		6	11	91	12.0879		6	9	92	9.78261
	7	7	76	9.21053		7	12	122	9.83607		7	8	87	9.1954		7	11	89	12.3596
	8	9	74	12.1622		8	7	78	8.97436		8	10	93	10.7527		8	12	97	12.3711
			Ave	9.58407				Ave	9.76898				Ave	8.59364				Ave	10.659
Ctrl-5	No.	Pax7+	Fibers	Pax7/ 100Fibers	Ctrl-5	No.	Pax7+	Fibers	Pax7/ 100Fibers	Ctrl-5	No.	Pax7+	Fibers	Pax7/ 100Fibers	Ctrl-5	No.	Pax7+	Fibers	Pax7/ 100Fibers
	1	9	82	10.9756		1	18	154	11.6883		1	12	133	9.02256		1	11	109	10.0917
	2	11	107	10.2804		2	17	136	12.5		2	14	142	9.85915		2	6	87	6.89655
	3	12	112	10.7143		3	13	122	10.6557		3	16	138	11.5942		3	7	69	10.1449
	4	10	97	10.3093		4	9	107	8.41121		4	11	125	8.8		4	8	88	9.09091
	5	12	106	11.3208		5	11	113	9.73451		5	9	114	7.89474		5	4	93	4.30108
	6	8	93	8.60215		6	12	97	12.3711		6	12	138	8.69565		6	8	89	8.98876
	7	13	118	11.0169		7	15	142	10.5634		7	13	127	10.2362		7	6	74	8.10811
	8	9	104	8.65385		8	12	111	10.8108		8	11	104	10.5769		8	9	107	8.41121
			Ave	10.2342				Ave	10.8419				Ave	9.58493				Ave	8.25416
	No.	Pax7+	Fibers	Pax7/ 100Fibers		No.	Pax7+	Fibers	Pax7/ 100Fibers		No.	Pax7+	Fibers	Pax7/ 100Fibers		No.	Pax7+	Fibers	Pax7/ 100Fibers
iKO-1	1	6	57	10.5263	iKO-1	1	13	75	17.3333	iKO-1	1	13	96	13.5417	iKO-1	1	5	79	6.32911
	2	8	69	11.5942		2	13	91	14.2857		2	11	91	12.0879		2	5	102	4.90196
	3	7	71	9.85915		3	11	70	15.7143		3	13	103	12.6214		3	6	80	7.5
	4	9	75	12		4	13	90	14.4444		4	13	90	14.4444		4	6	94	6.38298
	5	5	49	10.2041		5	11	89	12.3596		5	11	113	9.73451		5	4	89	4.49438
	6	7	56	12.5		6	14	85	16.4706		6	12	108	11.1111		6	7	99	7.07071
	7	8	52	15.3846		7	12	79	15.1899		7	14	111	12.6126		7	4	83	4.81928
	8	8	71	11.2676		8	15	92	16.3043		8	13	116	11.2069		8	6	78	7.69231
			Ave	11.667				Ave	15.2628				Ave	12.1701				Ave	6.14884
iKO-2	No.	Pax7+	Fibers	Pax7/ 100Fibers	iKO-2	No.	Pax7+	Fibers	Pax7/ 100Fibers	iKO-2	No.	Pax7+	Fibers	Pax7/ 100Fibers	iKO-2	No.	Pax7+	Fibers	Pax7/ 100Fibers
	1	7	68	10.2941		1	11	82	13.4146		1	9	89	10.1124		1	7	89	7.86517
	2	7	59	11.8644		2	14	93	15.0538		2	10	102	9.80392		2	5	76	6.57895
	3	9	77	11.6883		3	13	77	16.8831		3	8	88	9.09091		3	6	78	7.69231
	4	6	61	9.83607		4	13	85	15.2941		4	11	87	12.6437		4	4	62	6.45161
	5	8	75	10.6667		5	12	88	13.6364		5	12	93	12.9032		5	3	66	4.54545
	6	6	54	11.1111		6	9	62	14.5161		6	11	99	11.1111		6	6	79	7.59494
	7	5	42	11.9048		7	10	84	11.9048		7	9	85	10.5882		7	5	81	6.17284
	8	9	72	12.5		8	14	102	13.7255		8	10	79	12.6582		8	5	92	5.43478
			Ave	11.2332				Ave	14.3035				Ave	11.114				Ave	6.54201
iKO-3	No.	Pax7+	Fibers	Pax7/ 100Fibers	iKO-3	No.	Pax7+	Fibers	Pax7/ 100Fibers	iKO-3	No.	Pax7+	Fibers	Pax7/ 100Fibers	iKO-3	No.	Pax7+	Fibers	Pax7/ 100Fibers
	1	9	72	12.5		1	9	63	14.2857		1	11	79	13.9241		1	6	88	6.81818
	2	11	87	12.6437		2	14	89	15.7303		2	11	104	10.5769		2	6	74	8.10811
	3	8	66	12.1212		3	11	77	14.2857		3	10	99	10.101		3	8	114	7.01754
	4	12	98	12.2449		4	11	84	13.0952		4	9	86	10.4651		4	5	76	6.57895
	5	7	102	6.86275		5	16	105	15.2381		5	8	73	10.9589		5	6	97	6.18557
	6	7	79	8.86076		6	14	98	14.2857		6	12	97	12.3711		6	7	104	6.73077
	7	10	86	11.6279		7	12	81	14.8148		7	10	88	11.3636		7	5	93	5.37634
	8	11	77	14.2857		8	12	121	9.91736		8	9	104	8.65385		8	7	99	7.07071
			Ave	11.3934				Ave	13.9566				Ave	11.0518				Ave	6.73577
iKO-4	No.	Pax7+	Fibers	Pax7/ 100Fibers	iKO-4	No.	Pax7+	Fibers	Pax7/ 100Fibers	iKO-4	No.	Pax7+	Fibers	Pax7/ 100Fibers	iKO-4	No.	Pax7+	Fibers	Pax7/ 100Fibers
	1	11	103	10.6796		1	16	154	10.3896		1	12	116	10.3448		1	6	102	5.88235
	2	8	92	8.69565		2	14	121	11.5702		2	14	108	12.963		2	6	98	6.12245
	3	12	113	10.6195		3	18	133	13.5338		3	13	119	10.9244		3	8	91	8.79121
	4	11	108	10.1852		4	11	110	10		4	17	124	13.7097		4	7	96	7.29167
	5	13	116	11.2069		5	16	123	13.0081		5	16	133	12.0301		5	5	103	4.85437
	6	9	110	8.18182		6	12	99	12.1212		6	14	118	11.8644		6	6	96	6.25
	7	12	105	11.4286		7	14	116	12.069		7	13	105	12.381		7	6	91	6.59341
	8	10	87	11.4943		8	13	114	11.4035		8	15	116	12.931		8	4	86	4.65116
			Ave	10.3114				Ave	11.7619				Ave	12.1435				Ave	6.30458
iKO-5	No.	Pax7+	Fibers	Pax7/ 100Fibers	iKO-5	No.	Pax7+	Fibers	Pax7/ 100Fibers	iKO-5	No.	Pax7+	Fibers	Pax7/ 100Fibers	iKO-5	No.	Pax7+	Fibers	Pax7/ 100Fibers
	1	10	102	9.80392		1	14	122	11.4754		1	18	158	11.3924		1	3	77	3.8961
	2	10	108	9.25926		2	17	137	12.4088		2	16	134	11.9403		2	2	81	2.46914
	3	12	115	10.4348		3	12	117	10.2564		3	17	149	11.4094		3	2	78	2.5641
	4	11	93	11.828		4	13	125	10.4		4	14	125	11.2		4	5	67	7.46269
	5	8	89	8.98876		5	16	134	11.9403		5	16	137	11.6788		5	4	79	5.06329
	6	9	87	10.3448		6	11	127	8.66142		6	21	152	13.8158		6	2	59	3.38983
	7	11	105	10.4762		7	14	96	14.5833		7	14	106	13.2075		7	4	72	5.55556
	8	9	96	9.375		8	15	107	14.0187		8	13	111	11.7117		8	5	63	7.93651
			Ave	10.0638				Ave	11.718				Ave	12.0445				Ave	4.79215
	Ctrl					iKO					Ctrl	iKO		P Value (Ctrl vs iKO)
5d	11.181	11.7179	11.7964	9.58407	10.2342	11.667	11.2332	11.3934	10.3114	10.0638	10.9027	10.9338		0.955073
21d	8.88678	9.77349	9.89368	9.76898	10.8419	15.2628	14.3035	13.9566	11.7619	11.718	9.83296	13.4006		0.00175664
28d	9.18321	8.24252	9.18179	8.59364	9.58493	12.1701	11.114	11.0518	12.1435	12.0445	8.95722	11.7048		4.91735e-05
56d	11.3221	11.3347	10.7101	10.659	8.25416	6.14884	6.54201	6.73577	6.30458	4.79215	10.456	6.10467		0.000178726
h
	56d after TMX
	Ctrl-1	Ctrl-2	Ctrl-3	Ctrl-4	Ctrl-5	iKO-1	iKO-2	iKO-3	iKO-4	iKO-5
CLN/ Section	0	0	2	0	0	7	7	8	6	4
	2	2	2	0	0	6	4	8	5	4
	3	1	1	0	0	9	9	7	6	3
	1	3	0	2	1	8	7	9	8	2
	0	2	3	1	0	5	6	5	6	3
	1	0	2	1	1	6	8	6	6	4
	1	0	1	0	1	7	5	6	3	1
	2	1	1	1	2	9	6	7	4	2
	3	2	2	0	0	2	7	8	5	3
	0	1	3	0	1	6	9	8	7	2
Ave	1.3	1.2	1.7	0.5	0.6	6.5	6.8	7.2	5.6	2.8					p Value (Ctrl vs iKO	0.000431463
i
	21d after EdU
	Ctrl-1	Ctrl-2	Ctrl-3	iKO-1	iKO-2	iKO-3
EdU+/ Section	2	2	2	5	4	6
	1	1	1	2	4	6
	2	3	3	4	5	4
	2	2	2	6	5	5
	2	3	0	5	6	7
	1	2	4	4	2	6
	2	0	2	3	6	2
	1	2	1	4	2	4
	3	3	2	5	6	5
	2	2	2	5	5	5
Ave	1.8	2	1.9	4.3	4.5	5		p Value (Ctrl vs iKO	0.000235722

## Sheet: Figure 4
a
Vector-1			Vector-2			Vector-3			ATF3-1			ATF3-2			ATF3-3
Myod+	Pax7+	%Myod+	Myod+	Pax7+	%Myod+	Myod+	Pax7+	%Myod+	Myod+	Pax7+	%Myod+	Myod+	Pax7+	%Myod+	Myod+	Pax7+	%Myod+
50	55	90.9091	64	66	96.9697	50	52	96.1538	60	84	71.4286	48	63	76.1905	25	44	56.8182
60	70	85.7143	47	56	83.9286	64	71	90.1408	45	58	77.5862	42	59	71.1864	31	56	55.3571
51	59	86.4407	54	63	85.7143	56	66	84.8485	42	60	70	45	58	77.5862	22	48	45.8333
63	70	90	52	59	88.1356	71	82	86.5854	38	53	71.6981	50	86	58.1395	37	61	60.6557
77	83	92.7711	75	81	92.5926	62	74	83.7838	44	58	75.8621	55	75	73.3333	20	45	44.4444
73	80	91.25	71	76	93.4211	58	68	85.2941	49	73	67.1233	49	68	72.0588	38	63	60.3175
44	50	88	62	68	91.1765	44	55	80	35	46	76.087	42	62	67.7419	41	54	75.9259
41	45	91.1111	51	62	82.2581	52	62	83.871	32	48	66.6667	36	54	66.6667	36	52	69.2308
63	67	94.0299	49	61	80.3279	59	71	83.0986	40	56	71.4286	26	48	54.1667	31	49	63.2653
70	77	90.9091	64	72	88.8889	72	83	86.747	46	59	77.9661	37	54	68.5185	45	61	73.7705
		90.1135			88.3413			86.0523			72.5847			68.5589			60.5619
	Vector	ATF3
P-1	90.1135	72.5847
P-2	88.3413	68.5589
P-3	86.0523	60.5619
	p	0.0049221
b
Vector-1			Vector-2			Vector-3			ATF3-1			ATF3-2			ATF3-3
EdU+	dapi	% EdU+	EdU+	dapi	% EdU+	EdU+	dapi	% EdU+	EdU+	dapi	% EdU+	EdU+	dapi	% EdU+	EdU+	dapi	% EdU+
23	47	48.9362	33	58	56.8966	35	79	44.3038	8	41	19.5122	11	39	28.2051	9	35	25.7143
23	50	46	25	65	38.4615	23	46	50	7	46	15.2174	8	46	17.3913	12	47	25.5319
23	40	57.5	22	60	36.6667	31	59	52.5424	7	38	18.4211	9	34	26.4706	14	45	31.1111
25	51	49.0196	19	46	41.3043	26	51	50.9804	12	43	27.907	5	26	19.2308	7	35	20
18	39	46.1538	21	47	44.6809	34	61	55.7377	16	47	34.0426	7	24	29.1667	11	29	37.931
33	87	37.931	29	69	42.029	21	59	35.5932	7	34	20.5882	4	34	11.7647	10	42	23.8095
13	50	26	17	40	42.5	23	41	56.0976	6	35	17.1429	9	39	23.0769	11	34	32.3529
32	88	36.3636	24	68	35.2941	27	57	47.3684	4	38	10.5263	12	42	28.5714	12	46	26.087
16	44	36.3636	23	72	31.9444	21	40	52.5	6	33	18.1818	13	37	35.1351	9	42	21.4286
35	78	44.8718	16	36	44.4444	34	72	47.2222	2	25	8	8	49	16.3265	11	41	26.8293
		42.914			41.4222			49.2346			18.9539			23.5339			27.0796
	Vector	ATF3
P-1	42.914	18.9539
P-2	41.4222	23.5339
P-3	49.2346	27.0796
	p	0.00313959
f
	eMyHC/View
	Vector								ATF3
	Ctrl-1	Ctrl-2	Ctrl-3	Ctrl-4	iKO-1	iKO-2	iKO-3	iKO-4	Ctrl-1	Ctrl-2	Ctrl-3	Ctrl-4	iKO-1	iKO-2	iKO-3	iKO-4
	116	108	112	122	104	142	177	167	99	87	118	88	128	141	97	131
	105	124	124	118	144	157	162	142	129	66	77	79	127	138	108	109
	123	116	106	125	163	138	129	158	97	76	86	98	117	122	97	116
	125	97	98	119	158	146	158	144	86	73	112	69	119	133	93	128
	116	115	111	133	143	133	149	138	76	61	103	74	102	142	112	135
	129	121	125	128	134	129	138	159	83	75	111	77	109	135	108	107
	117	98	119	125	131	142	166	161	77	68	98	74	95	125	104	128
	121	116	108	132	142	159	151	178	82	72	102	65	99	128	93	122
Average	119	111.875	112.875	125.25	139.875	143.25	153.75	155.875	91.125	72.25	100.875	78	112	133	101.5	122
			P-1	P-2	P-3	P-4	Average
	Vector	Ctrl	119	111.875	112.875	125.25	117.25		Ctrl VS iKO
		iKO	139.875	143.25	153.75	155.875	148.188	p-Value	0.000810213
	ATF3	Ctrl	91.125	72.25	100.875	78	85.5625		Ctrl VS iKO	Ctrl VS Ctrl+ATF3	iKO VS iKO+ATF3
		iKO	112	133	101.5	122	117.125	p-Value	0.0148469	0.00443938	0.00725502
g
	Pax7/View
	Vector								ATF3
	Ctrl-1	Ctrl-2	Ctrl-3	Ctrl-4	iKO-1	iKO-2	iKO-3	iKO-4	Ctrl-1	Ctrl-2	Ctrl-3	Ctrl-4	iKO-1	iKO-2	iKO-3	iKO-4
	66	68	77	71	92	96	112	106	72	46	39	36	39	71	55	45
	72	75	92	64	103	81	103	88	70	32	48	41	62	76	37	66
	85	86	82	65	80	106	125	101	44	28	42	51	47	55	41	37
	87	81	98	72	96	92	114	95	34	33	36	49	41	62	49	45
	76	79	72	81	78	88	97	92	26	26	22	31	35	73	52	39
	72	68	85	76	75	79	103	86	40	41	38	42	48	65	39	41
	69	92	63	73	96	88	96	109	32	32	44	33	36	58	48	35
	73	88	87	65	79	96	103	98	38	24	31	41	45	52	61	32
Average	75	79.625	82	70.875	87.375	90.75	106.625	96.875	44.5	32.75	37.5	40.5	44.125	64	47.75	42.5
			P-1	P-2	P-3	P-4	Average
	Vector	Ctrl	75	82	90.75	70.875	79.6562		Ctrl VS iKO
		iKO	87.375	90.75	106.625	96.875	95.4062	p-Value	0.0408568
	ATF3	Ctrl	44.5	32.75	37.5	40.5	38.8125		Ctrl VS iKO	Ctrl VS Ctrl+ATF3	iKO VS iKO+ATF3
		iKO	44.125	64	47.75	42.5	49.5938	p-Value	0.0983367	0.00018291	0.000404475
h
	Myod/View
	Vector								ATF3
	Ctrl-1	Ctrl-2	Ctrl-3	Ctrl-4	iKO-1	iKO-2	iKO-3	iKO-4	Ctrl-1	Ctrl-2	Ctrl-3	Ctrl-4	iKO-1	iKO-2	iKO-3	iKO-4
	85	40	65	58	58	82	69	72	36	36	44	51	66	76	53	72
	50	62	72	89	88	79	82	77	44	39	51	47	71	62	61	39
	40	55	66	71	70	76	77	82	32	42	61	62	69	68	58	56
	44	57	54	62	67	69	83	76	38	47	46	47	78	72	64	75
	45	53	71	65	74	88	86	89	42	35	47	50	59	59	72	62
	52	54	68	73	69	81	85	68	37	68	57	52	62	62	76	68
	62	66	71	65	81	76	96	72	41	45	48	37	47	64	62	54
	52	62	59	61	77	83	91	81	52	39	52	61	51	77	81	62
Average	53.75	56.125	65.75	68	73	79.25	83.625	77.125	40.25	43.875	50.75	50.875	62.875	67.5	65.875	61
			P-1	P-2	P-3	P-4	Average
	Vector	Ctrl	53.75	56.125	65.75	68	60.9062		Ctrl VS iKO
		iKO	73	79.25	83.625	77.125	78.25	p-Value	0.00581229
	ATF3	Ctrl	40.25	43.875	50.75	50.875	46.4375		Ctrl VS iKO	Ctrl VS Ctrl+ATF3	iKO VS iKO+ATF3
		iKO	62.875	67.5	65.875	61	64.3125	p-Value	0.00101948	0.0164537	0.00190755

## Sheet: Figure 5
b
CSA (μm2)	Ctrl-1	Ctrl-2	Ctrl-3	Ctrl-4	Ctrl-5	iKO-1	iKO-2	iKO-3	iKO-4	iKO-5		p-value
0-200	31.7493	31.9116	28.8545	29.3688	33.6679	24.7657	37.646	30.7471	26.8792	32.6423		0.818579
200-400	38.4175	34.0373	34.2817	33.5628	25.5642	27.2696	38.9651	33.3723	31.6852	29.3547		0.727651
400-600	19.877	18.819	20.1858	21.0368	20.6589	23.3793	13.6606	19.1588	18.5236	16.8473		0.301049
600-800	6.36941	8.18527	9.01936	8.7653	8.7754	14.4904	5.83143	9.46473	11.8932	14.6284		0.116258
800-1000	2.20343	3.95363	4.58564	2.6635	5.6612	5.54338	2.33298	3.74843	5.3214	2.6632		0.90842
1000-1200	0.867613	1.74853	1.51491	1.4732	2.0385	2.33824	0.836187	1.41024	2.3528	1.2689		0.761701
1200-1400	0.170568	0.7315	0.879138	0.8235	1.3274	1.09776	0.183638	0.863791	1.8963	1.3365		0.415425
1400-1600	0.0704225	0.236981	0.603829	0.6684	1.2257	0.810048	0.312776	0.734708	0.4862	0.6852		0.843811
1600-1800	0.0546448	0.238131	0.075188	0.5365	0.4297	0.204451	0.115611	0.125	0.1025	0.5735		0.752377
1800-2000	0.107276	0.0806452	0	0.4387	0.6511	0.10101	0.0719424	0.125	0.8596	0		0.907873
>2000	0.112873	0.0574713	0	0.6625	0	0	0.0436681	0.25	0	0		0.44681
c
	eMyHC/View
	5d										7d
	Ctrl-1	Ctrl-2	Ctrl-3	Ctrl-4	Ctrl-5	iKO-1	iKO-2	iKO-3	iKO-4	iKO-5	Ctrl-1	Ctrl-2	Ctrl-3	Ctrl-4	Ctrl-5	iKO-1	iKO-2	iKO-3	iKO-4	iKO-5
	116	176	108	162	116	149	127	137	105	122	40	45	42	30	37	25	25	26	52	31
	119	152	134	151	127	187	123	97	112	108	39	32	25	47	44	42	37	41	49	42
	75	165	121	133	135	162	75	122	104	128	35	24	33	22	51	35	32	33	44	37
	79	88	109	126	109	165	97	108	125	114	23	17	21	17	24	26	25	28	51	41
	131	130	93	146	128	184	114	96	115	108	15	30	24	66	38	22	38	26	31	33
	113	154	112	132	116	168	111	107	102	134	20	33	26	55	25	44	40	39	44	29
	114	127	104	124	141	144	125	125	98	128	45	45	48	32	41	33	34	28	46	36
	105	97	104	137	135	132	134	133	111	120	48	26	34	38	37	23	29	24	41	27
	98	101	96	129	128	115	122	128	124	116	36	37	45	20	22	26	26	37	34	26
	104	87	123	134	122	87	141	121	131	125	28	24	24	39	36	31	33	29	16	41
Average	105.4	127.7	110.4	137.4	125.7	149.3	116.9	117.4	112.7	120.3	32.9	31.3	32.2	36.6	35.5	30.7	31.9	31.1	40.8	34.3
			P-1	P-2	P-3	P-4	P-5	Average
	5d	Ctrl	105.4	127.7	110.4	137.4	125.7	121.32		Ctrl VS iKO
		iKO	149.3	116.9	117.4	112.7	120.3	123.32	p-Value	0.826759
	7d	Ctrl	32.9	31.3	32.2	36.6	35.5	33.7		Ctrl VS iKO
		iKO	30.7	31.9	31.1	40.8	34.3	33.76	p-Value	0.978135
d
	Pax7+/View
	3d										5d										7d
	Ctrl-1	Ctrl-2	Ctrl-3	Ctrl-4	Ctrl-5	iKO-1	iKO-2	iKO-3	iKO-4	iKO-5	Ctrl-1	Ctrl-2	Ctrl-3	Ctrl-4	Ctrl-5	iKO-1	iKO-2	iKO-3	iKO-4	iKO-5	Ctrl-1	Ctrl-2	Ctrl-3	Ctrl-4	Ctrl-5	iKO-1	iKO-2	iKO-3	iKO-4	iKO-5
	31	33	44	42	66	67	63	59	40	72	114	129	97	108	119	119	60	99	95	109	37	61	79	79	67	59	39	33	85	49
	24	51	38	53	52	57	74	62	96	66	110	146	86	110	128	104	70	48	58	102	71	54	81	31	62	70	63	56	75	62
	60	37	29	50	71	84	66	33	91	58	109	110	108	166	134	96	71	89	86	97	68	61	59	60	84	65	75	78	48	51
	39	42	48	30	46	84	82	71	66	63	112	90	102	105	135	97	57	72	89	86	82	72	72	65	77	68	56	66	52	73
	65	51	59	61	58	75	88	52	55	56	93	105	115	132	122	95	36	110	92	112	71	79	77	57	63	66	81	62	49	66
	68	74	48	55	62	62	65	37	42	48	89	120	98	162	126	91	126	103	104	106	66	62	91	47	55	61	39	71	31	58
	59	48	53	39	49	54	49	65	61	62	105	98	114	118	134	102	115	96	106	114	54	48	67	27	58	62	45	48	41	72
	71	66	37	39	58	49	52	49	59	29	99	97	92	154	116	91	124	78	82	88	58	60	81	54	61	51	44	61	41	49
	62	58	36	44	57	33	61	36	55	39	111	115	103	98	102	96	133	89	101	81	66	82	47	64	49	69	68	45	36	65
	65	71	27	58	52	48	44	65	33	52	105	121	107	126	96	101	109	74	89	83	57	77	89	56	52	56	54	39	44	51
Average	54.4	53.1	41.9	47.1	57.1	61.3	64.4	52.9	59.8	54.5	104.7	113.1	102.2	127.9	121.2	99.2	90.1	85.8	90.2	97.8	63	65.6	74.3	54	62.8	62.7	56.4	55.9	50.2	59.6
			P-1	P-2	P-3	P-4	P-5	Average
	3d	Ctrl	54.4	53.1	41.9	47.1	57.1	50.72		Ctrl VS iKO
		iKO	61.3	64.4	52.9	59.8	54.5	58.58	p-Value	0.0539431
	5d	Ctrl	104.7	113.1	102.2	127.9	121.2	113.82		Ctrl VS iKO
		iKO	99.2	90.1	85.8	90.2	97.8	92.62	p-Value	0.00474347
	7d	Ctrl	63	65.6	74.3	54	62.8	63.94		Ctrl VS iKO
		iKO	62.7	56.4	55.9	50.2	59.6	56.96	p-Value	0.108239
e
CSA (μm2)	Ctrl-1	Ctrl-2	Ctrl-3	Ctrl-4	Ctrl-5	iKO-1	iKO-2	iKO-3	iKO-4	iKO-5		p-value
0-200	25.8017	19.2215	18.0409	22.5437	24.6325	39.4822	31.6014	40.3046	37.6529	33.7765		0.000197392
200-400	14.2288	19.2992	15.2847	17.6625	20.5583	28.8214	21.1986	22.4352	25.6637	30.5529		0.00471108
400-600	13.1732	16.6811	15.4078	15.1308	16.375	16.1254	15.8166	9.92444	14.8251	18.7756		0.872821
600-800	8.53514	11.0667	14.8891	11.1253	10.9642	8.25535	12.1637	9.53243	10.5234	6.2367		0.205059
800-1000	4.61698	7.38944	9.18643	5.6792	8.7586	1.43659	8.41329	7.64595	8.1534	3.3325		0.450776
1000-1200	3.45231	3.46902	7.35642	8.6638	6.2289	2.22222	5.55443	5.90376	1.6625	3.2568		0.156583
1200-1400	5.65441	8.88339	8.18392	7.4521	5.3321	1.41975	1.87007	2.01115	1.0382	2.0281		6.84863e-05
1400-1600	3.19726	6.55639	5.28521	5.325	2.2378	0.57037	1.35622	1.49202	0.3215	1.0087		0.00237424
1600-1800	0.809259	4.28756	2.82271	3.6621	2.4196	0.925926	1.52571	0.548399	0.1593	0.6625		0.0126044
1800-2000	0.821733	1.72934	1.61262	1.6287	1.2282	0.246914	0.333333	0.20202	0	0.3697		0.000189915
>2000	0.77497	1.38867	1.93026	1.1268	1.26512	0.493827	0.166667	0	0	0		0.000571406
f
	eMyHC/View
	5d										7d
	Ctrl-1	Ctrl-2	Ctrl-3	Ctrl-4	Ctrl-5	iKO-1	iKO-2	iKO-3	iKO-4	iKO-5	Ctrl-1	Ctrl-2	Ctrl-3	Ctrl-4	Ctrl-5	iKO-1	iKO-2	iKO-3	iKO-4	iKO-5
	155	166	136	110	164	96	101	105	57	96	55	66	57	37	43	77	115	72	129	112
	167	172	128	107	148	138	134	111	78	85	50	26	52	44	55	134	97	65	86	97
	145	154	116	168	142	123	122	137	79	76	22	35	61	49	62	80	66	89	107	103
	103	168	131	136	128	127	141	128	80	88	44	48	55	52	37	86	68	67	113	86
	129	195	124	102	155	117	119	106	78	74	20	59	67	54	41	51	75	105	104	75
	181	133	169	142	146	151	97	92	57	92	48	41	71	48	28	69	69	92	115	96
	194	162	166	129	129	132	89	117	70	97	49	37	59	31	42	105	106	63	87	83
	175	137	159	108	135	135	106	98	68	68	54	25	62	33	38	121	72	64	92	72
	161	166	148	127	116	141	125	105	81	72	45	33	45	42	44	111	88	82	79	105
	153	182	172	138	142	144	131	103	76	81	41	34	31	29	48	109	93	76	102	68
Average	156.3	163.5	144.9	126.7	140.5	130.4	116.5	110.2	72.4	82.9	42.8	40.4	56	41.9	43.8	94.3	84.9	77.5	101.4	89.7
			P-1	P-2	P-3	P-4	P-5	Average
	5d	Ctrl	156.3	163.5	144.9	140.5	130.4	147.12		Ctrl VS iKO
		iKO	121.4	116.5	110.2	72.4	82.9	100.68	p-Value	0.00344176
	7d	Ctrl	42.8	40.4	56	41.9	43.8	44.98		Ctrl VS iKO
		iKO	94.3	84.9	77.5	101.4	89.7	89.56	p-Value	1.81412e-05
g
	Pax7+/View
	3d										5d										7d
	Ctrl-1	Ctrl-2	Ctrl-3	Ctrl-4	Ctrl-5	iKO-1	iKO-2	iKO-3	iKO-4	iKO-5	Ctrl-1	Ctrl-2	Ctrl-3	Ctrl-4	Ctrl-5	iKO-1	iKO-2	iKO-3	iKO-4	iKO-5	Ctrl-1	Ctrl-2	Ctrl-3	Ctrl-4	Ctrl-5	iKO-1	iKO-2	iKO-3	iKO-4	iKO-5
	37	72	61	64	72	37	32	58	31	39	90	82	66	86	103	94	73	96	82	88	74	71	53	39	67	56	51	29	56	44
	87	84	75	78	65	31	36	61	35	44	92	91	95	64	77	95	79	86	58	62	56	84	65	55	72	50	33	24	45	27
	50	66	77	60	74	45	44	52	19	42	77	61	83	102	92	34	81	93	80	75	99	76	62	52	49	53	46	35	33	29
	60	91	81	49	81	52	59	41	33	29	80	79	76	101	86	89	85	91	91	97	63	82	49	60	68	58	51	37	31	39
	68	85	82	51	66	53	36	52	28	36	96	82	69	108	78	67	63	75	64	71	65	75	57	59	77	52	34	22	23	28
	96	81	64	62	49	43	29	49	39	41	101	69	81	71	73	78	59	68	92	82	59	91	61	56	76	58	28	29	25	31
	65	92	91	69	73	41	35	71	27	34	84	78	92	98	84	87	81	74	77	84	77	84	66	44	73	54	33	21	22	42
	71	88	82	70	63	44	33	51	21	29	74	86	94	66	82	91	86	79	82	67	68	77	71	55	69	37	39	31	27	51
	48	74	75	60	57	51	29	49	33	38	88	74	61	97	79	82	83	81	79	92	65	63	52	63	72	29	48	26	31	42
	85	60	95	57	61	39	24	36	42	41	82	83	85	82	102	79	74	77	67	88	72	82	51	44	61	39	37	34	36	36
Average	66.7	79.3	78.3	62	66.1	43.6	35.7	52	30.8	37.3	86.4	78.5	80.2	87.5	85.6	79.6	76.4	82	77.2	80.6	69.8	78.5	58.7	52.7	68.4	48.6	40	28.8	32.9	36.9
			P-1	P-2	P-3	P-4	P-5	Average
	3d	Ctrl	66.7	79.3	78.3	62	66.1	70.48		Ctrl VS iKO
		iKO	43.6	35.7	52	30.8	37.3	39.88	p-Value	0.000305912
	5d	Ctrl	86.4	78.5	80.2	87.5	85.6	83.64		Ctrl VS iKO
		iKO	79.6	76.4	82	77.2	80.6	79.16	p-Value	0.0632419
	7d	Ctrl	69.8	78.5	58.7	52.7	68.4	65.62		Ctrl VS iKO
		iKO	48.6	40	28.8	32.9	36.9	37.44	p-Value	0.00103875
i
	YFP+/View
	Ctrl-1	Ctrl-2	Ctrl-3	Ctrl-4	Ctrl-5	iKO-1	iKO-2	iKO-3	iKO-4	iKO-5
	36	36	48	29	47	59	66	39	87	75
	45	24	46	40	36	62	71	48	52	49
	33	41	32	32	42	66	62	61	87	63
	28	18	33	27	44	51	59	52	56	57
	21	28	29	31	42	39	56	44	64	71
	26	18	41	26	31	48	61	63	53	56
	31	23	36	31	33	29	49	68	58	52
	25	16	28	28	28	45	58	77	44	49
	19	17	41	33	45	57	64	76	68	68
	17	22	26	36	41	52	68	61	72	72
Average	28.1	24.3	36	31.3	38.9	50.8	61.4	58.9	64.1	61.2
	P-1	P-2	P-3	P-4	P-5	Average
Ctrl	28.1	24.3	36	31.3	38.9	31.72		Ctrl VS iKO
iKO	50.8	61.4	58.9	64.1	61.2	59.28	p-Value	4.65913e-05

## Sheet: Figure 6
b
	Myod+/Section
	Ctrl-1	Ctrl-2	Ctrl-3	Ctrl-4	Ctrl-5	iKO-1	iKO-2	iKO-3	iKO-4	iKO-5
	1	2	1	1	2	1	1	0	1	1
	1	1	1	0	1	1	2	2	1	2
	0	0	0	1	0	0	1	1	2	1
	1	1	1	0	1	1	1	2	1	1
	0	0	0	0	0	2	1	1	2	1
	0	0	0	1	0	1	1	0	1	1
	2	0	2	0	0	1	1	1	1	1
	0	0	0	2	0	0	2	3	0	2
	0	1	0	1	1	0	1	1	1	1
	1	0	0	1	1	2	2	1	0	2
Average	0.6	0.5	0.5	0.7	0.6	0.9	1.3	1.2	1	1.3
	EX-Ctrl-1	EX-Ctrl-2	EX-Ctrl-3	EX-Ctrl-4	EX-Ctrl-5	EX-iKO-1	EX-iKO-2	EX-iKO-3	EX-iKO-4	EX-iKO-5
	1	1	1	0	1	3	3	4	3	1
	1	0	0	0	0	4	2	1	2	1
	1	0	0	1	1	6	1	3	1	3
	0	0	0	0	2	2	1	2	3	1
	1	0	0	1	1	3	3	2	3	2
	1	1	0	1	0	5	2	1	4	1
	1	1	1	0	0	2	2	3	2	2
	1	1	1	1	0	4	3	2	1	4
	3	2	1	0	1	3	2	3	1	3
	1	0	1	0	1	3	1	2	2	3
Average	1.1	0.6	0.5	0.4	0.7	3.5	2	2.3	2.2	2.1
		P-1	P-2	P-3	P-4	P-5
-EX	Ctrl	0.6	0.5	0.5	0.7	0.6			Ctrl VS iKO	Ctrl VS EX-Ctrl
	iKO	0.9	1.3	1.2	1	1.3		p-Value	0.000242803	0.539453
+EX	Ctrl	1.11111	0.666667	0.444444	0.4	0.7			EX-Ctrl VS EX-iKO	iKO VS EX-iKO
	iKO	3.625	2.125	2.25	2.2	2.1		p-Value	0.000489238	0.00244968
c
Ctrl-1			Ctrl-2			Ctrl-3			Ctrl-4			Ctrl-5			iKO-1			iKO-2			iKO-3			iKO-4			iKO-5
Myod+	Pax7+	% Pax7+/Myod+	Myod+	Pax7+	% Pax7+/Myod+	Myod+	Pax7+	% Pax7+/Myod+	Myod+	Pax7+	% Pax7+/Myod+	Myod+	Pax7+	% Pax7+/Myod+	Myod+	Pax7+	% Pax7+/Myod+	Myod+	Pax7+	% Pax7+/Myod+	Myod+	Pax7+	% Pax7+/Myod+	Myod+	Pax7+	% Pax7+/Myod+	Myod+	Pax7+	% Pax7+/Myod+
15	48	31.25	7	21	33.3333	14	39	35.8974	22	46	47.8261	11	36	30.5556	26	48	54.1667	22	39	56.4103	25	49	51.0204	16	33	48.4848	23	39	58.9744
24	90	26.6667	11	30	36.6667	25	68	36.7647	21	53	39.6226	9	42	21.4286	24	70	34.2857	28	56	50	33	74	44.5946	14	28	50	17	36	47.2222
12	49	24.4898	19	46	41.3043	33	82	40.2439	17	48	35.4167	13	45	28.8889	38	87	43.6782	25	56	44.6429	16	44	36.3636	17	32	53.125	16	35	45.7143
22	56	39.2857	9	36	25	16	43	37.2093	19	46	41.3043	8	31	25.8065	39	85	45.8824	19	42	45.2381	28	48	58.3333	16	38	42.1053	14	33	42.4242
14	47	29.7872	17	37	45.9459	22	55	40	23	57	40.3509	9	47	19.1489	47	73	64.3836	27	63	42.8571	34	61	55.7377	22	37	59.4595	15	37	40.5405
16	57	28.0702	31	50	62	22	61	36.0656	31	68	45.5882	14	43	32.5581	54	86	62.7907	24	56	42.8571	28	55	50.9091	28	42	66.6667	21	42	50
16	42	38.0952	15	36	41.6667	19	48	39.5833	22	59	37.2881	13	36	36.1111	39	71	54.9296	29	51	56.8627	37	81	45.679	17	37	45.9459	11	29	37.931
39	87	44.8276	12	31	38.7097	33	91	36.2637	16	49	32.6531	8	42	19.0476	28	68	41.1765	28	58	48.2759	21	39	53.8462	15	28	53.5714	17	31	54.8387
24	80	30	12	28	42.8571	28	79	35.443	19	56	33.9286	16	43	37.2093	37	75	49.3333	27	55	49.0909	16	33	48.4848	13	32	40.625	21	33	63.6364
19	75	25.3333	12	29	41.3793	28	66	42.4242	21	61	34.4262	15	41	36.5854	29	66	43.9394	29	56	51.7857	32	55	58.1818	21	44	47.7273	16	38	42.1053
	Average	31.7806		Average	40.8863		Average	37.9895		Average	38.8405		Average	28.734		Average	49.4566		Average	48.8021		Average	50.3151		Average	50.7711		Average	48.3387
EX-Ctrl-1			EX-Ctrl-2			EX-Ctrl-3			EX-Ctrl-4			EX-Ctrl-5			EX-iKO-1			EX-iKO-2			EX-iKO-3			EX-iKO-4			EX-iKO-5
Myod+	Pax7+	% Pax7+/Myod+	Myod+	Pax7+	% Pax7+/Myod+	Myod+	Pax7+	% Pax7+/Myod+	Myod+	Pax7+	% Pax7+/Myod+	Myod+	Pax7+	% Pax7+/Myod+	Myod+	Pax7+	% Pax7+/Myod+	Myod+	Pax7+	% Pax7+/Myod+	Myod+	Pax7+	% Pax7+/Myod+	Myod+	Pax7+	% Pax7+/Myod+	Myod+	Pax7+	% Pax7+/Myod+
23	56	41.0714	11	21	52.381	22	54	40.7407	16	45	35.5556	12	41	29.2683	32	48	66.6667	10	18	55.5556	11	18	61.1111	19	29	65.5172	22	36	61.1111
21	69	30.4348	12	20	60	18	48	37.5	17	39	43.5897	9	34	26.4706	43	73	58.9041	17	25	68	18	26	69.2308	29	35	82.8571	21	41	51.2195
19	52	36.5385	7	17	41.1765	16	49	32.6531	21	56	37.5	9	31	29.0323	49	96	51.0417	14	23	60.8696	12	18	66.6667	26	44	59.0909	18	29	62.069
19	62	30.6452	8	20	40	26	72	36.1111	14	44	31.8182	7	27	25.9259	50	102	49.0196	12	29	41.3793	12	21	57.1429	36	55	65.4545	16	33	48.4848
15	62	24.1935	8	16	50	21	59	35.5932	22	57	38.5965	8	31	25.8065	72	117	61.5385	17	26	65.3846	15	25	60	38	52	73.0769	27	36	75
27	76	35.5263	17	36	47.2222	16	45	35.5556	21	62	33.871	6	22	27.2727	69	116	59.4828	12	27	44.4444	11	16	68.75	41	55	74.5455	25	31	80.6452
21	56	37.5	13	30	43.3333	12	37	32.4324	15	48	31.25	6	24	25	51	92	55.4348	17	26	65.3846	22	36	61.1111	27	49	55.102	24	41	58.5366
15	54	27.7778	15	44	34.0909	15	41	36.5854	11	46	23.913	9	31	29.0323	75	126	59.5238	15	26	57.6923	19	29	65.5172	33	52	63.4615	18	31	58.0645
25	68	36.7647	9	28	32.1429	18	44	40.9091	16	42	38.0952	11	35	31.4286	66	104	63.4615	16	26	61.5385	23	37	62.1622	21	39	53.8462	23	34	67.6471
19	55	34.5455	13	36	36.1111	16	48	33.3333	19	49	38.7755	9	36	25	66	110	60	16	25	64	24	35	68.5714	25	46	54.3478	21	28	75
	Average	33.4998		Average	43.6458		Average	36.1414		Average	35.2965		Average	27.4237		Average	58.5073		Average	58.4249		Average	64.0263		Average	64.73		Average	63.7778
		P-1	P-2	P-3	P-4	P-5
-EX	Ctrl	31.7806	40.8863	37.9895	38.8405	28.734			Ctrl VS iKO	Ctrl VS EX-Ctrl
	iKO	49.4566	48.8021	50.3151	50.7711	48.3387		p-Value	0.000352374	0.901308
+EX	Ctrl	33.4998	43.6458	36.1414	35.2965	27.4237			EX-Ctrl VS EX-iKO	iKO VS EX-iKO
	iKO	58.5073	58.4249	64.0263	64.73	63.7778		p-Value	1.82677e-05	3.19259e-05
d
Ctrl-1			Ctrl-2			Ctrl-3			Ctrl-4			Ctrl-5			iKO-1			iKO-2			iKO-3			iKO-4			iKO-5
EdU+	dapi	% EdU+	EdU+	dapi	% EdU+	EdU+	dapi	% EdU+	EdU+	dapi	% EdU+	EdU+	dapi	% EdU+	EdU+	dapi	% EdU+	EdU+	dapi	% EdU+	EdU+	dapi	% EdU+	EdU+	dapi	% EdU+	EdU+	dapi	% EdU+
1	20	5	0	22	0	1	23	4.34783	1	27	3.7037	2	22	9.09091	3	21	14.2857	2	28	7.14286	2	25	8	1	12	8.33333	1	11	9.09091
1	18	5.55556	1	26	3.84615	0	18	0	1	35	2.85714	2	24	8.33333	2	16	12.5	2	32	6.25	2	20	10	2	37	5.40541	2	12	16.6667
2	28	7.14286	2	24	8.33333	1	33	3.0303	2	40	5	3	29	10.3448	2	24	8.33333	2	28	7.14286	4	35	11.4286	2	22	9.09091	1	14	7.14286
0	24	0	1	33	3.0303	1	36	2.77778	1	28	3.57143	1	24	4.16667	2	21	9.52381	3	31	9.67742	3	25	12	2	12	16.6667	2	19	10.5263
1	22	4.54545	1	37	2.7027	1	33	3.0303	1	25	4	3	33	9.09091	3	31	9.67742	1	33	3.0303	2	19	10.5263	2	25	8	2	24	8.33333
1	14	7.14286	2	29	6.89655	1	19	5.26316	2	44	4.54545	2	27	7.40741	3	28	10.7143	2	29	6.89655	2	24	8.33333	2	41	4.87805	1	12	8.33333
1	13	7.69231	1	28	3.57143	2	25	8	0	20	0	2	31	6.45161	2	25	8	2	28	7.14286	3	28	10.7143	2	27	7.40741	3	22	13.6364
1	19	5.26316	1	35	2.85714	2	39	5.12821	1	29	3.44828	1	18	5.55556	2	19	10.5263	3	25	12	2	25	8	1	14	7.14286	1	23	4.34783
1	22	4.54545	1	40	2.5	1	29	3.44828	1	18	5.55556	0	12	0	3	29	10.3448	1	34	2.94118	3	20	15	2	24	8.33333	2	18	11.1111
1	17	5.88235	2	27	7.40741	1	31	3.22581	2	37	5.40541	3	37	8.10811	2	16	12.5	2	25	8	2	25	8	2	21	9.52381	3	21	14.2857
	Average	5.277		Average	4.1145		Average	3.82517		Average	3.8087		Average	6.85493		Average	10.6406		Average	7.0224		Average	10.2003		Average	8.47818		Average	10.3474
EX-Ctrl-1			EX-Ctrl-2			EX-Ctrl-3			EX-Ctrl-4			EX-Ctrl-5			EX-iKO-1			EX-iKO-2			EX-iKO-3			EX-iKO-4			EX-iKO-5
EdU+	dapi	% EdU+	EdU+	dapi	% EdU+	EdU+	dapi	% EdU+	EdU+	dapi	% EdU+	EdU+	dapi	% EdU+	EdU+	dapi	% EdU+	EdU+	dapi	% EdU+	EdU+	dapi	% EdU+	EdU+	dapi	% EdU+	EdU+	dapi	% EdU+
1	35	2.85714	1	48	2.08333	3	32	9.375	1	11	9.09091	0	16	0	2	15	13.3333	5	25	20	5	35	14.2857	2	24	8.33333	3	28	10.7143
1	34	2.94118	1	32	3.125	2	32	6.25	1	26	3.84615	1	22	4.54545	2	26	7.69231	4	32	12.5	4	26	15.3846	4	32	12.5	3	36	8.33333
2	29	6.89655	2	35	5.71429	3	39	7.69231	1	31	3.22581	1	24	4.16667	3	19	15.7895	3	28	10.7143	4	30	13.3333	2	16	12.5	3	31	9.67742
1	27	3.7037	1	37	2.7027	4	44	9.09091	1	38	2.63158	0	14	0	3	20	15	3	32	9.375	4	28	14.2857	4	35	11.4286	4	32	12.5
1	18	5.55556	1	28	3.57143	3	40	7.5	1	37	2.7027	1	21	4.7619	3	28	10.7143	3	33	9.09091	2	18	11.1111	3	28	10.7143	3	26	11.5385
1	31	3.22581	1	29	3.44828	3	39	7.69231	1	41	2.43902	2	20	10	2	18	11.1111	3	27	11.1111	6	30	20	2	22	9.09091	3	35	8.57143
2	24	8.33333	2	34	5.88235	2	34	5.88235	1	49	2.04082	2	18	11.1111	2	22	9.09091	5	33	15.1515	4	32	12.5	1	19	5.26316	4	48	8.33333
1	18	5.55556	1	29	3.44828	1	29	3.44828	2	44	4.54545	1	17	5.88235	3	16	18.75	4	26	15.3846	2	16	12.5	4	37	10.8108	2	19	10.5263
1	19	5.26316	1	24	4.16667	1	24	4.16667	0	27	0	1	23	4.34783	3	25	12	3	28	10.7143	3	28	10.7143	3	39	7.69231	3	24	12.5
2	22	9.09091	2	29	6.89655	3	29	10.3448	1	34	2.94118	0	14	0	2	18	11.1111	3	29	10.3448	4	29	13.7931	3	35	8.57143	3	28	10.7143
	Average	5.34229		Average	4.10389		Average	7.14426		Average	3.34636		Average	4.48153		Average	12.4593		Average	12.4387		Average	13.7908		Average	9.69048		Average	10.3409
		P-1	P-2	P-3	P-4	P-5
-EX	Ctrl	5.277	4.1145	3.82517	3.8087	6.85493			Ctrl VS iKO	Ctrl VS EX-Ctrl
	iKO	10.6406	7.0224	10.2003	8.47818	10.3474		p-Value	0.00100672	0.90513
+EX	Ctrl	5.34229	4.10389	7.14426	3.34636	4.48153			EX-Ctrl VS EX-iKO	iKO VS EX-iKO
	iKO	12.4593	12.4387	13.7908	9.69048	10.3409		p-Value	0.000125674	0.0465211
e
	CLN/Section
	Ctrl-1	Ctrl-2	Ctrl-3	Ctrl-4	Ctrl-5	iKO-1	iKO-2	iKO-3	iKO-4	iKO-5
	0	1	0	0	1	2	2	2	1	2
	0	0	0	0	0	4	2	1	1	2
	1	1	1	1	0	3	3	2	2	1
	0	0	0	1	1	5	4	3	1	0
	0	2	0	0	0	1	1	2	2	2
	1	0	1	0	0	4	3	3	2	1
	0	0	0	1	1	2	2	1	1	1
	2	1	1	0	2	6	0	1	1	0
	0	0	1	0	1	5	2	3	2	2
	1	1	0	1	0	4	1	3	0	1
Average	0.5	0.6	0.4	0.4	0.6	3.6	2	2.1	1.3	1.2
	EX-Ctrl-1	EX-Ctrl-2	EX-Ctrl-3	EX-Ctrl-4	EX-Ctrl-5	EX-iKO-1	EX-iKO-2	EX-iKO-3	EX-iKO-4	EX-iKO-5
	4	2	1	1	2	9	4	3	4	7
	3	1	1	1	1	8	5	6	5	6
	3	3	2	2	3	5	3	5	4	5
	3	3	2	1	2	6	3	5	3	6
	5	0	1	3	1	11	8	4	6	5
	4	1	2	3	1	8	5	4	4	5
	2	2	3	4	2	8	6	7	7	6
	1	1	0	2	3	6	5	5	9	4
	5	3	2	2	4	5	3	2	5	5
	3	2	3	1	2	4	6	5	6	7
Average	3.3	1.8	1.7	2	2.1	7	4.8	4.6	5.3	5.6
		P-1	P-2	P-3	P-4	P-5
-EX	Ctrl	0.5	0.6	0.4	0.4	0.6			Ctrl VS iKO	Ctrl VS EX-Ctrl
	iKO	3.6	2	2.1	1.3	1.2		p-Value	0.00734652	0.000429567
+EX	Ctrl	3.3	1.8	1.7	2	2.1			EX-Ctrl VS EX-iKO	iKO VS EX-iKO
	iKO	7	4.8	4.6	5.3	5.6		p-Value	0.000210067	0.000472015
f
Average CSA(μm2)
		P-1	P-2	P-3	P-4	P-5
-EX	Ctrl	770.726	652.34	628.688	640.104	700.754		Ctrl VS iKO	Ctrl VS EX-Ctrl
	iKO	718.904	631.76	524.561	524.561	660.146	p-Value	0.189532	0.543752
+EX	Ctrl	612.161	466.822	806.463	732.687	566.523		EX-Ctrl VS EX-iKO	iKO VS EX-iKO
	iKO	970.96	722.655	923.653	912.562	854.259	p-Value	0.0117182	0.00173533
g
Ctrl-1			Ctrl-2			Ctrl-3			Ctrl-4			Ctrl-5			iKO-1			iKO-2			iKO-3			iKO-4			iKO-5
Pax7	Fiber	Pax7+/100 Fibers	Pax7	Fiber	Pax7+/100 Fibers	Pax7	Fiber	Pax7+/100 Fibers	Pax7	Fiber	Pax7+/100 Fibers	Pax7	Fiber	Pax7+/100 Fibers	Pax7	Fiber	Pax7+/100 Fibers	Pax7	Fiber	Pax7+/100 Fibers	Pax7	Fiber	Pax7+/100 Fibers	Pax7	Fiber	Pax7+/100 Fibers	Pax7	Fiber	Pax7+/100 Fibers
4	132	3.0303	2	97	2.06186	3	112	2.67857	3	112	2.67857	4	108	3.7037	5	86	5.81395	9	104	8.65385	8	114	7.01754	11	102	10.7843	8	114	7.01754
5	140	3.57143	4	125	3.2	4	143	2.7972	3	143	2.0979	2	117	1.7094	7	92	7.6087	5	98	5.10204	11	128	8.59375	7	98	7.14286	11	128	8.59375
3	151	1.98675	2	102	1.96078	4	154	2.5974	2	90	2.22222	3	102	2.94118	11	91	12.0879	8	120	6.66667	10	112	8.92857	13	120	10.8333	10	112	8.92857
10	90	11.1111	1	86	1.16279	6	152	3.94737	3	106	2.83019	3	124	2.41935	10	96	10.4167	6	88	6.81818	7	88	7.95455	9	88	10.2273	7	88	7.95455
3	60	5	3	98	3.06122	2	77	2.5974	3	87	3.44828	4	133	3.00752	8	102	7.84314	10	111	9.00901	10	101	9.90099	12	111	10.8108	10	101	9.90099
6	110	5.45455	3	114	2.63158	4	87	4.5977	2	117	1.7094	4	127	3.14961	9	136	6.61765	7	107	6.54206	8	87	9.1954	9	107	8.41121	8	87	9.1954
6	147	4.08163	2	94	2.12766	4	128	3.125	5	113	4.42478	2	105	1.90476	9	117	7.69231	10	105	9.52381	10	121	8.26446	12	105	11.4286	10	121	8.26446
7	129	5.42636	4	99	4.0404	5	119	4.20168	4	117	3.4188	3	107	2.80374	8	103	7.76699	6	80	7.5	5	81	6.17284	8	80	10	5	81	6.17284
4	108	3.7037	3	101	2.9703	5	121	4.13223	4	108	3.7037	3	97	3.09278	11	96	11.4583	6	107	5.60748	10	105	9.52381	9	107	8.41121	10	105	9.52381
3	110	2.72727	2	97	2.06186	3	117	2.5641	5	116	4.31034	5	102	4.90196							6	80	7.5	11	98	11.2245	6	80	7.5
	Average	4.60931		Average	2.52785		Average	3.32387		Average	3.08442		Average	2.9634		Average	8.58952		Average	7.26923		Average	8.30519		Average	9.92741		Average	8.30519
EX-Ctrl-1			EX-Ctrl-2			EX-Ctrl-3			EX-Ctrl-4			EX-Ctrl-5			EX-iKO-1			EX-iKO-2			EX-iKO-3			EX-iKO-4			EX-iKO-5
Pax7	Fiber	Pax7+/100 Fibers	Pax7	Fiber	Pax7+/100 Fibers	Pax7	Fiber	Pax7+/100 Fibers	Pax7	Fiber	Pax7+/100 Fibers	Pax7	Fiber	Pax7+/100 Fibers	Pax7	Fiber	Pax7+/100 Fibers	Pax7	Fiber	Pax7+/100 Fibers	Pax7	Fiber	Pax7+/100 Fibers	Pax7	Fiber	Pax7+/100 Fibers	Pax7	Fiber	Pax7+/100 Fibers
2	54	3.7037	5	149	3.3557	7	92	7.6087	2	78	2.5641	3	102	2.94118	4	71	5.6338	5	98	5.10204	9	92	9.78261	4	66	6.06061	5	75	6.66667
4	65	6.15385	5	144	3.47222	2	85	2.35294	3	110	2.72727	3	108	2.77778	7	111	6.30631	4	87	4.5977	7	90	7.77778	6	72	8.33333	4	69	5.7971
2	106	1.88679	9	148	6.08108	5	102	4.90196	3	100	3	4	112	3.57143	7	115	6.08696	8	104	7.69231	6	87	6.89655	5	91	5.49451	6	72	8.33333
3	89	3.37079	3	133	2.25564	4	107	3.73832	3	88	3.40909	2	110	1.81818	2	100	2	3	88	3.40909	6	88	6.81818	5	77	6.49351	6	69	8.69565
4	125	3.2	4	142	2.8169	4	98	4.08163	4	81	4.93827	3	97	3.09278	6	96	6.25	6	118	5.08475	6	118	5.08475	7	93	7.52688	5	75	6.66667
3	77	3.8961	5	139	3.59712	4	1020	0.392157	5	92	5.43478	5	114	4.38596	6	110	5.45455	5	96	5.20833	3	96	3.125	7	78	8.97436	5	81	6.17284
3	87	3.44828	6	138	4.34783	6	120	5	3	104	2.88462	2	96	2.08333	8	105	7.61905	5	95	5.26316	3	95	3.15789	4	92	4.34783	4	72	5.55556
2	54	3.7037	6	146	4.10959	4	108	3.7037	5	107	4.6729	3	107	2.80374	7	98	7.14286	8	110	7.27273	6	88	6.81818	6	82	7.31707	6	86	6.97674
3	75	4	4	135	2.96296	6	135	4.44444	5	98	5.10204	4	109	3.66972							5	92	5.43478	4	77	5.19481	5	81	6.17284
						3	98	3.06122	4	104	3.84615	3	116	2.58621							4	110	3.63636	6	69	8.69565	4	66	6.06061
	Average	3.70702		Average	3.66656		Average	3.92851		Average	3.85792		Average	2.97303		Average	5.81169		Average	5.45376		Average	5.85321		Average	6.84385		Average	6.7098
		P-1	P-2	P-3	P-4	P-5
-EX	Ctrl	4.95777	2.85377	3.32387	3.08442	2.9634			Ctrl VS iKO	Ctrl VS EX-Ctrl
	iKO	8.58952	7.26923	8.30519	9.92741	8.30519		p-Value	2.28577e-05	0.665957
+EX	Ctrl	3.70702	3.66656	3.92851	3.85792	2.97303			EX-Ctrl VS EX-iKO	iKO VS EX-iKO
	iKO	5.81169	5.45376	5.85321	6.84385	6.7098		p-Value	5.17653e-05	0.0016734
i
Myod+/Section
	Ctrl-1	Ctrl-2	Ctrl-3	Ctrl-4	Ctrl-5	iKO-1	iKO-2	iKO-3	iKO-4	iKO-5
	1	2	1	0	1	1	1	0	1	1
	0	1	1	0	1	1	2	2	1	1
	1	0	0	1	0	2	1	1	2	0
	0	1	1	2	1	1	1	2	1	1
	0	0	0	0	0	2	1	1	2	2
	1	0	0	0	0	1	1	0	2	1
	0	0	2	1	2	1	1	1	1	1
	2	0	0	0	0	0	2	3	1	0
	1	1	1	1	0	1	1	2	2	0
	1	1	1	0	1	0	2	1	2	2
Average	0.7	0.6	0.7	0.5	0.6	1	1.3	1.3	1.5	0.9
	EX-Ctrl-1	EX-Ctrl-2	EX-Ctrl-3	EX-Ctrl-4	EX-Ctrl-5	EX-iKO-1	EX-iKO-2	EX-iKO-3	EX-iKO-4	EX-iKO-5
	1	2	3	2	3	2	3	2	4	3
	2	2	1	2	2	3	3	2	3	3
	1	1	2	1	3	5	4	3	3	4
	1	1	2	3	3	2	2	3	3	5
	2	1	3	2	2	3	3	3	4	4
	0	2	2	2	1	4	2	4	2	3
	3	1	1	3	2	4	4	2	3	3
	2	2	0	1	0	5	2	3	1	2
	2	2	1	0	2	4	3	4	5	3
	2	1	2	2	2	3	4	3	2	2
Average	1.6	1.5	1.7	1.8	2	3.5	3	2.9	3	3.2
		P-1	P-2	P-3	P-4	P-5
-EE	Ctrl	0.7	0.6	0.7	0.5	0.6		Ctrl VS iKO	Ctrl VS EE-Ctrl
	iKO	1	1.3	1.3	1.5	0.9	p-Value	0.0010392	2.55593e-06
+EE	Ctrl	1.6	1.5	1.7	1.8	2		EE-Ctrl VS EE-iKO	iKO VS EE-iKO
	iKO	3.5	3	2.9	3	3.2	p-Value	7.26377e-06	1.52123e-06
j
Ctrl-1			Ctrl-2			Ctrl-3			Ctrl-4			Ctrl-5			iKO-1			iKO-2			iKO-3			iKO-4			iKO-5
Myod+	Pax7+	% Pax7+/Myod+	Myod+	Pax7+	% Pax7+/Myod+	Myod+	Pax7+	% Pax7+/Myod+	Myod+	Pax7+	% Pax7+/Myod+	Myod+	Pax7+	% Pax7+/Myod+	Myod+	Pax7+	% Pax7+/Myod+	Myod+	Pax7+	% Pax7+/Myod+	Myod+	Pax7+	% Pax7+/Myod+	Myod+	Pax7+	% Pax7+/Myod+	Myod+	Pax7+	% Pax7+/Myod+
15	48	31.25	7	21	33.3333	14	39	35.8974	22	46	47.8261	11	36	30.5556	26	48	54.1667	22	39	56.4103	25	49	51.0204	16	33	48.4848	23	39	58.9744
24	90	26.6667	11	30	36.6667	25	68	36.7647	21	53	39.6226	9	42	21.4286	24	70	34.2857	28	56	50	33	74	44.5946	14	28	50	17	36	47.2222
12	49	24.4898	19	46	41.3043	33	82	40.2439	17	48	35.4167	13	45	28.8889	38	87	43.6782	25	56	44.6429	16	44	36.3636	17	32	53.125	16	35	45.7143
22	56	39.2857	9	36	25	16	43	37.2093	19	46	41.3043	8	31	25.8065	39	85	45.8824	19	42	45.2381	28	48	58.3333	16	38	42.1053	14	33	42.4242
14	47	29.7872	17	37	45.9459	22	55	40	23	57	40.3509	9	47	19.1489	47	73	64.3836	27	63	42.8571	34	61	55.7377	22	37	59.4595	15	37	40.5405
16	57	28.0702	31	50	62	22	61	36.0656	31	68	45.5882	14	43	32.5581	54	86	62.7907	24	56	42.8571	28	55	50.9091	28	42	66.6667	21	42	50
16	42	38.0952	15	36	41.6667	19	48	39.5833	22	59	37.2881	13	36	36.1111	39	71	54.9296	29	51	56.8627	37	81	45.679	17	37	45.9459	11	29	37.931
39	87	44.8276	12	31	38.7097	33	91	36.2637	16	49	32.6531	8	42	19.0476	28	68	41.1765	28	58	48.2759	21	39	53.8462	15	28	53.5714	17	31	54.8387
24	80	30	12	28	42.8571	28	79	35.443	19	56	33.9286	16	43	37.2093	37	75	49.3333	27	55	49.0909	16	33	48.4848	13	32	40.625	21	33	63.6364
19	75	25.3333	12	29	41.3793	28	66	42.4242	21	61	34.4262	15	41	36.5854	29	66	43.9394	29	56	51.7857	32	55	58.1818	21	44	47.7273	16	38	42.1053
	Average	31.7806		Average	40.8863		Average	37.9895		Average	38.8405		Average	28.734		Average	49.4566		Average	48.8021		Average	50.3151		Average	50.7711		Average	48.3387
EE-Ctrl-1			EE-Ctrl-2			EE-Ctrl-3			EE-Ctrl-4			EE-Ctrl-5			EE-iKO-1			EE-iKO-2			EE-iKO-3			EE-iKO-4			EE-iKO-5
Myod+	Pax7+	% Pax7+/Myod+	Myod+	Pax7+	% Pax7+/Myod+	Myod+	Pax7+	% Pax7+/Myod+	Myod+	Pax7+	% Pax7+/Myod+	Myod+	Pax7+	% Pax7+/Myod+	Myod+	Pax7+	% Pax7+/Myod+	Myod+	Pax7+	% Pax7+/Myod+	Myod+	Pax7+	% Pax7+/Myod+	Myod+	Pax7+	% Pax7+/Myod+	Myod+	Pax7+	% Pax7+/Myod+
54	71	76.0563	19	31	61.2903	21	33	63.6364	19	34	55.8824	22	29	75.8621	20	25	80	40	53	75.4717	42	51	82.3529	34	45	75.5556	22	26	84.6154
52	72	72.2222	24	38	63.1579	35	68	51.4706	14	26	53.8462	19	28	67.8571	26	33	78.7879	66	81	81.4815	56	82	68.2927	28	38	73.6842	27	35	77.1429
37	56	66.0714	28	44	63.6364	38	61	62.2951	12	20	60	23	30	76.6667	27	36	75	58	72	80.5556	43	61	70.4918	22	33	66.6667	21	36	58.3333
31	41	75.6098	21	34	61.7647	25	44	56.8182	15	24	62.5	18	26	69.2308	27	30	90	49	66	74.2424	28	44	63.6364	26	37	70.2703	26	35	74.2857
19	32	59.375	44	64	68.75	39	52	75	19	33	57.5758	16	24	66.6667	35	46	76.087	60	79	75.9494	58	69	84.058	25	39	64.1026	19	24	79.1667
21	34	61.7647	39	66	59.0909	35	52	67.3077	16	36	44.4444	25	31	80.6452	52	60	86.6667	25	42	59.5238	41	62	66.129	28	41	68.2927	28	39	71.7949
34	46	73.913	33	58	56.8966	26	38	68.4211	17	33	51.5152	19	28	67.8571	44	51	86.2745	48	61	78.6885	37	52	71.1538	19	28	67.8571	23	41	56.0976
27	48	56.25	24	41	58.5366	18	34	52.9412	16	31	51.6129	23	33	69.697	37	49	75.5102	33	45	73.3333	29	38	76.3158	25	36	69.4444	24	34	70.5882
33	56	58.9286	37	55	67.2727	27	34	79.4118	21	39	53.8462	24	37	64.8649	28	45	62.2222	29	39	74.359	18	25	72	26	42	61.9048	21	33	63.6364
42	56	75	41	64	64.0625	23	29	79.3103	15	36	41.6667	21	35	60	32	45	71.1111	43	61	70.4918	43	66	65.1515	21	34	61.7647	18	30	60
	Average	67.5191		Average	62.4459		Average	65.6612		Average	53.289		Average	69.9347		Average	78.166		Average	74.4097		Average	71.9582		Average	67.9543		Average	69.5661
		P-1	P-2	P-3	P-4	P-5
-EE	Ctrl	31.7806	40.8863	37.9895	38.8405	28.734			Ctrl VS iKO	Ctrl VS EE-Ctrl
	iKO	49.4566	48.8021	50.3151	50.7711	48.3387		p-Value	0.000352374	6.24313e-05
+EE	Ctrl	67.5191	62.4459	65.6612	53.289	69.9347			EE-Ctrl VS EE-iKO	iKO VS EE-iKO
	iKO	78.166	74.4097	71.9582	67.9543	69.5661		p-Value	0.0350243	1.79713e-06
k
Ctrl-1			Ctrl-2			Ctrl-3			Ctrl-4			Ctrl-5			iKO-1			iKO-2			iKO-3			iKO-4			iKO-5
EdU+	dapi	% EdU+	EdU+	dapi	% EdU+	EdU+	dapi	% EdU+	EdU+	dapi	% EdU+	EdU+	dapi	% EdU+	EdU+	dapi	% EdU+	EdU+	dapi	% EdU+	EdU+	dapi	% EdU+	EdU+	dapi	% EdU+	EdU+	dapi	% EdU+
1	20	5	0	22	0	1	23	4.34783	1	27	3.7037	2	22	9.09091	3	21	14.2857	2	28	7.14286	2	25	8	1	12	8.33333	1	11	9.09091
1	18	5.55556	1	26	3.84615	0	18	0	1	35	2.85714	2	24	8.33333	2	16	12.5	2	32	6.25	2	20	10	2	37	5.40541	2	12	16.6667
2	28	7.14286	2	24	8.33333	1	33	3.0303	2	40	5	3	29	10.3448	2	24	8.33333	2	28	7.14286	4	35	11.4286	2	22	9.09091	1	14	7.14286
0	24	0	1	33	3.0303	1	36	2.77778	1	28	3.57143	1	24	4.16667	2	21	9.52381	3	31	9.67742	3	25	12	2	12	16.6667	2	19	10.5263
1	22	4.54545	1	37	2.7027	1	33	3.0303	1	25	4	3	33	9.09091	3	31	9.67742	1	33	3.0303	2	19	10.5263	2	25	8	2	24	8.33333
1	14	7.14286	2	29	6.89655	1	19	5.26316	2	44	4.54545	2	27	7.40741	3	28	10.7143	2	29	6.89655	2	24	8.33333	2	41	4.87805	1	12	8.33333
1	13	7.69231	1	28	3.57143	2	25	8	0	20	0	2	31	6.45161	2	25	8	2	28	7.14286	3	28	10.7143	2	27	7.40741	3	22	13.6364
1	19	5.26316	1	35	2.85714	2	39	5.12821	1	29	3.44828	1	18	5.55556	2	19	10.5263	3	25	12	2	25	8	1	14	7.14286	1	23	4.34783
1	22	4.54545	1	40	2.5	1	29	3.44828	1	18	5.55556	0	12	0	3	29	10.3448	1	34	2.94118	3	20	15	2	24	8.33333	2	18	11.1111
1	17	5.88235	2	27	7.40741	1	31	3.22581	2	37	5.40541	3	37	8.10811	2	16	12.5	2	25	8	2	25	8	2	21	9.52381	3	21	14.2857
	Average	5.277		Average	4.1145		Average	3.82517		Average	3.8087		Average	6.85493		Average	10.6406		Average	7.0224		Average	10.2003		Average	8.47818		Average	10.3474
EE-Ctrl-1			EE-Ctrl-2			EE-Ctrl-3			EE-Ctrl-4			EE-Ctrl-5			EE-iKO-1			EE-iKO-2			EE-iKO-3			EE-iKO-4			EE-iKO-5
EdU+	dapi	% EdU+	EdU+	dapi	% EdU+	EdU+	dapi	% EdU+	EdU+	dapi	% EdU+	EdU+	dapi	% EdU+	EdU+	dapi	% EdU+	EdU+	dapi	% EdU+	EdU+	dapi	% EdU+	EdU+	dapi	% EdU+	EdU+	dapi	% EdU+
3	37	8.10811	2	36	5.55556	3	32	9.375	3	33	9.09091	4	39	10.2564	2	16	12.5	4	35	11.4286	4	33	12.1212	6	35	17.1429	5	24	20.8333
3	39	7.69231	1	21	4.7619	2	24	8.33333	2	25	8	2	19	10.5263	6	41	14.6341	4	32	12.5	4	45	8.88889	6	41	14.6341	6	39	15.3846
4	42	9.52381	2	30	6.66667	3	35	8.57143	2	21	9.52381	3	36	8.33333	6	56	10.7143	6	35	17.1429	5	39	12.8205	4	33	12.1212	4	33	12.1212
3	28	10.7143	2	25	8	4	38	10.5263	3	29	10.3448	3	32	9.375	3	28	10.7143	3	22	13.6364	4	27	14.8148	3	29	10.3448	5	36	13.8889
2	30	6.66667	3	33	9.09091	5	49	10.2041	4	36	11.1111	4	34	11.7647	5	25	20	4	21	19.0476	6	44	13.6364	5	41	12.1951	3	21	14.2857
6	34	17.6471	2	26	7.69231	3	26	11.5385	2	22	9.09091	3	38	7.89474	6	24	25	5	34	14.7059	6	36	16.6667	4	39	10.2564	4	27	14.8148
3	31	9.67742	2	29	6.89655	4	36	11.1111	5	39	12.8205	2	31	6.45161	5	33	15.1515	6	41	14.6341	5	32	15.625	6	48	12.5	6	35	17.1429
3	35	8.57143	3	28	10.7143	3	41	7.31707	3	35	8.57143	2	26	7.69231	6	44	13.6364	4	33	12.1212	4	22	18.1818	3	44	6.81818	4	26	15.3846
3	31	9.67742	4	38	10.5263	3	38	7.89474	3	28	10.7143	3	27	11.1111	6	38	15.7895	3	24	12.5	5	37	13.5135	5	51	9.80392	3	19	15.7895
5	41	12.1951	1	17	5.88235	5	57	8.77193	4	36	11.1111	3	37	8.10811	5	38	13.1579	5	36	13.8889	6	46	13.0435	4	39	10.2564	3	21	14.2857
	Average	10.0474		Average	7.57868		Average	9.36435		Average	10.0379		Average	9.15136		Average	15.1298		Average	14.1606		Average	13.9312		Average	11.6073		Average	15.3931
		P-1	P-2	P-3	P-4	P-5
-EE	Ctrl	5.277	4.1145	3.82517	3.8087	6.85493		Ctrl VS iKO	Ctrl VS EE-Ctrl
	iKO	10.6406	7.0224	10.2003	8.47818	10.3474	p-Value	0.00100672	0.000311001
+EE	Ctrl	10.0474	7.57868	9.36435	10.0379	9.15136		EE-Ctrl VS EE-iKO	iKO VS EE-Iko
	iKO	15.1298	14.1606	13.9312	11.6073	15.3931	p-Value	0.000339583	0.00120797
l
	CLN/Section
	Ctrl-1	Ctrl-2	Ctrl-3	Ctrl-4	Ctrl-5	iKO-1	iKO-2	iKO-3	iKO-4	iKO-5
	0	1	0	0	1	2	2	2	1	2
	0	0	0	0	0	4	2	1	1	2
	1	1	1	1	0	3	3	2	2	1
	0	0	0	1	1	5	4	3	1	0
	0	2	0	0	0	1	1	2	2	2
	1	0	1	0	0	4	3	3	2	1
	0	0	0	1	1	2	2	1	1	1
	2	1	1	0	2	6	0	1	1	0
	0	0	1	0	1	5	2	3	2	2
	1	1	0	1	0	4	1	3	0	1
Average	0.5	0.6	0.4	0.4	0.6	3.6	2	2.1	1.3	1.2
	EX-Ctrl-1	EX-Ctrl-2	EX-Ctrl-3	EX-Ctrl-4	EX-Ctrl-5	EX-iKO-1	EX-iKO-2	EX-iKO-3	EX-iKO-4	EX-iKO-5
	3	3	4	3	3	9	11	14	10	10
	2	3	2	2	3	13	13	12	12	9
	4	4	5	3	1	15	14	10	9	12
	5	6	4	3	2	12	8	14	11	7
	3	2	3	4	3	8	12	11	8	9
	2	5	3	2	3	13	14	8	12	12
	4	3	6	3	4	7	9	11	11	11
	3	4	2	2	2	5	10	6	6	9
	3	2	4	1	2	6	11	12	7	11
	3	4	5	3	4	11	7	13	9	12
Average	3.2	3.6	3.8	2.6	2.7	9.9	10.9	11.1	9.5	10.2
		P-1	P-2	P-3	P-4	P-5
-EE	Ctrl	0.5	0.6	0.4	0.4	0.6		Ctrl VS iKO	Ctrl VS EE-Ctrl
	iKO	3.6	2	2.1	1.3	1.2	p-Value	0.00734652	3.90131e-06
+EE	Ctrl	3.2	3.6	3.8	2.6	2.7		EE-Ctrl VS EE-iKO	iKO VS EE-iKO
	iKO	9.9	10.9	11.1	9.5	10.2	p-Value	7.09449e-08	2.58768e-07
m
Average CSA(μm2)
		P-1	P-2	P-3	P-4	P-5
-EE	Ctrl	770.726	652.34	628.688	640.104	700.754		Ctrl VS iKO	Ctrl VS EE-Ctrl
	iKO	718.904	631.76	524.561	524.561	660.146	p-Value	0.189532	0.00216245
+EE	Ctrl	904.319	766.483	838.429	886.325	805.653		EE-Ctrl VS EE-iKO	iKO VS EE-iKO
	iKO	762.622	840.927	805.882	862.895	908.698	p-Value	0.912249	0.00118273
n
Ctrl-1			Ctrl-2			Ctrl-3			Ctrl-4			Ctrl-5			iKO-1			iKO-2			iKO-3			iKO-4			iKO-5
Pax7	Fiber	Pax7+/100 Fibers	Pax7	Fiber	Pax7+/100 Fibers	Pax7	Fiber	Pax7+/100 Fibers	Pax7	Fiber	Pax7+/100 Fibers	Pax7	Fiber	Pax7+/100 Fibers	Pax7	Fiber	Pax7+/100 Fibers	Pax7	Fiber	Pax7+/100 Fibers	Pax7	Fiber	Pax7+/100 Fibers	Pax7	Fiber	Pax7+/100 Fibers	Pax7	Fiber	Pax7+/100 Fibers
4	132	3.0303	2	97	2.06186	3	112	2.67857	3	112	2.67857	4	108	3.7037	16	119	13.4454	7	88	7.95455	11	102	10.7843	8	114	7.01754	5	86	5.81395
5	140	3.57143	4	125	3.2	4	143	2.7972	3	143	2.0979	2	117	1.7094	14	115	12.1739	9	94	9.57447	7	98	7.14286	11	128	8.59375	7	92	7.6087
3	151	1.98675	2	102	1.96078	4	154	2.5974	2	90	2.22222	3	102	2.94118	10	81	12.3457	13	91	14.2857	13	120	10.8333	10	112	8.92857	11	91	12.0879
10	90	11.1111	1	86	1.16279	6	152	3.94737	3	106	2.83019	3	124	2.41935	11	104	10.5769	12	98	12.2449	9	88	10.2273	7	88	7.95455	10	96	10.4167
3	60	5	3	98	3.06122	2	77	2.5974	3	87	3.44828	4	133	3.00752	12	115	10.4348	10	106	9.43396	12	111	10.8108	10	101	9.90099	8	102	7.84314
6	110	5.45455	3	114	2.63158	4	87	4.5977	2	117	1.7094	4	127	3.14961	10	92	10.8696	11	132	8.33333	9	107	8.41121	8	87	9.1954	9	136	6.61765
6	147	4.08163	2	94	2.12766	4	128	3.125	5	113	4.42478	2	105	1.90476	12	101	11.8812	12	107	11.215	12	105	11.4286	10	121	8.26446	9	117	7.69231
7	129	5.42636	4	99	4.0404	5	119	4.20168	4	117	3.4188	3	107	2.80374	12	105	11.4286	9	98	9.18367	8	80	10	5	81	6.17284	8	103	7.76699
4	108	3.7037	3	101	2.9703	5	121	4.13223	4	108	3.7037	3	97	3.09278	16	110	14.5455	13	102	12.7451	9	107	8.41121	10	105	9.52381	11	96	11.4583
3	110	2.72727	2	97	2.06186	3	117	2.5641	5	116	4.31034	5	102	4.90196	12	109	11.0092	14	105	13.3333	11	98	11.2245	6	80	7.5
	Average	4.60931		Average	2.52785		Average	3.32387		Average	3.08442		Average	2.9634		Average	11.8711		Average	10.8304		Average	9.92741		Average	8.30519		Average	8.58952
EE-Ctrl-1			EE-Ctrl-2			EE-Ctrl-3			EE-Ctrl-4			EE-Ctrl-5			EE-iKO-1			EE-iKO-2			EE-iKO-3			EE-iKO-4			EE-iKO-5
Pax7	Fiber	Pax7+/100 Fibers	Pax7	Fiber	Pax7+/100 Fibers	Pax7	Fiber	Pax7+/100 Fibers	Pax7	Fiber	Pax7+/100 Fibers	Pax7	Fiber	Pax7+/100 Fibers	Pax7	Fiber	Pax7+/100 Fibers	Pax7	Fiber	Pax7+/100 Fibers	Pax7	Fiber	Pax7+/100 Fibers	Pax7	Fiber	Pax7+/100 Fibers	Pax7	Fiber	Pax7+/100 Fibers
6	83	7.22892	7	102	6.86275	11	103	10.6796	6	91	6.59341	11	99	11.1111	8	71	11.2676	7	96	7.29167	7	99	7.07071	7	87	8.04598	6	122	4.91803
6	81	7.40741	10	101	9.90099	11	96	11.4583	6	66	9.09091	12	101	11.8812	6	61	9.83607	7	122	5.7377	7	106	6.60377	3	109	2.75229	7	131	5.34351
5	76	6.57895	12	112	10.7143	6	76	7.89474	7	85	8.23529	11	102	10.7843	6	56	10.7143	4	118	3.38983	9	106	8.49057	5	115	4.34783	7	124	5.64516
6	98	6.12245	12	121	9.91736	8	85	9.41176	6	66	9.09091	9	73	12.3288	7	101	6.93069	6	121	4.95868	7	109	6.42202	6	135	4.44444	6	105	5.71429
7	87	8.04598	7	76	9.21053	11	113	9.73451	5	64	7.8125	7	99	7.07071	7	89	7.86517	6	111	5.40541	4	116	3.44828	4	122	3.27869	8	116	6.89655
6	92	6.52174	7	88	7.95455	12	102	11.7647	7	75	9.33333	13	102	12.7451	8	82	9.7561	8	98	8.16327	6	115	5.21739	4	132	3.0303	5	125	4
7	87	8.04598	11	104	10.5769	9	89	10.1124	6	66	9.09091	12	111	10.8108	8	92	8.69565	7	72	9.72222	4	119	3.36134	4	105	3.80952	4	113	3.53982
6	72	8.33333	8	76	10.5263	6	68	8.82353	8	71	11.2676	11	95	11.5789	5	76	6.57895	4	72	5.55556	5	91	5.49451	4	99	4.0404	5	107	4.6729
6	69	8.69565	10	95	10.5263	7	69	10.1449	7	73	9.58904	10	88	11.3636	4	66	6.06061	5	68	7.35294	6	89	6.74157	3	110	2.72727	5	96	5.20833
7	86	8.13953	8	77	10.3896	8	81	9.87654	11	97	11.3402	9	81	11.1111	5	71	7.04225	9	108	8.33333	7	97	7.21649	5	124	4.03226	6	103	5.82524
	Average	7.51199		Average	9.65796		Average	9.9901		Average	9.14441		Average	11.0786		Average	8.47474		Average	6.59106		Average	6.00667		Average	4.0509		Average	5.17638
		P-1	P-2	P-3	P-4	P-5
-EE	Ctrl	4.60931	2.52785	3.32387	3.08442	2.9634		Ctrl VS iKO	Ctrl VS EE-Ctrl
	iKO	11.8711	10.8304	9.92741	8.30519	8.58952	p-Value	2.34792e-05	1.77422e-05
+EE	Ctrl	7.51199	9.65796	9.9901	9.14441	11.0786		EE-Ctrl VS EE-iKO	iKO VS EE-iKO
	iKO	8.47474	6.59106	6.00667	4.0509	5.17638	p-Value	0.00673251	0.00487725

## Sheet: Figure 7
k

## Sheet: Figure 8
b
Ctrl+Vector P-1			Ctrl+pcDNA-H2B P-1			iKO+Vector P-1			iKO+pcDNA-H2B P-1			Ctrl+Vector P-2			Ctrl+pcDNA-H2B P-2			iKO+Vector P-2			iKO+pcDNA-H2B P-2			Ctrl+Vector P-3			Ctrl+pcDNA-H2B P-3			iKO+Vector P-3			iKO+pcDNA-H2B P-3
EdU+	Pax7+	% EdU+	EdU+	Pax7+	% EdU+	EdU+	Pax7+	% EdU+	EdU+	Pax7+	% EdU+	EdU+	Pax7+	% EdU+	EdU+	Pax7+	% EdU+	EdU+	Pax7+	% EdU+	EdU+	Pax7+	% EdU+	EdU+	Pax7+	% EdU+	EdU+	Pax7+	% EdU+	EdU+	Pax7+	% EdU+	EdU+	Pax7+	% EdU+
1	26	3.84615	1	22	4.54545	2	14	14.2857	3	20	15	0	17	0	1	14	7.14286	2	12	16.6667	1	11	9.09091	1	17	5.88235	1	11	9.09091	3	15	20	2	16	12.5
2	20	10	1	20	5	4	14	28.5714	2	20	10	1	16	6.25	1	16	6.25	3	14	21.4286	2	14	14.2857	1	19	5.26316	1	13	7.69231	4	18	22.2222	2	19	10.5263
1	15	6.66667	1	14	7.14286	2	11	18.1818	2	18	11.1111	1	18	5.55556	2	27	7.40741	2	11	18.1818	2	16	12.5	2	26	7.69231	1	12	8.33333	3	14	21.4286	1	18	5.55556
1	17	5.88235	1	16	6.25	2	15	13.3333	1	21	4.7619	2	27	7.40741	0	18	0	2	13	15.3846	3	15	20	2	29	6.89655	1	16	6.25	3	12	25	3	27	11.1111
1	12	8.33333	2	25	8	2	14	14.2857	1	16	6.25	0	17	0	0	14	0	3	15	20	1	12	8.33333	1	16	6.25	2	24	8.33333	4	23	17.3913	2	14	14.2857
1	14	7.14286	1	18	5.55556	3	16	18.75	2	22	9.09091	1	16	6.25	1	16	6.25	3	18	16.6667	2	19	10.5263	2	24	8.33333	1	19	5.26316	5	29	17.2414	1	13	7.69231
1	13	7.69231	0	12	0	4	15	26.6667	1	19	5.26316	1	15	6.66667	1	17	5.88235	4	21	19.0476	2	14	14.2857	1	21	4.7619	0	15	0	3	21	14.2857	1	11	9.09091
2	22	9.09091	2	21	9.52381	2	12	16.6667	1	16	6.25	2	24	8.33333	0	12	0	5	27	18.5185	2	21	9.52381	1	19	5.26316	0	14	0	2	18	11.1111	2	16	12.5
1	11	9.09091	1	13	7.69231	3	13	23.0769	2	24	8.33333	1	14	7.14286	1	18	5.55556	3	16	18.75	1	16	6.25	2	28	7.14286	1	16	6.25	3	26	11.5385	2	19	10.5263
0	14	0	1	9	11.1111	3	14	21.4286	1	11	9.09091	1	18	5.55556	0	19	0	4	19	21.0526	3	24	12.5	1	16	6.25	2	29	6.89655	3	17	17.6471	2	21	9.52381
	Average	6.77455		Average	6.48211		Average	19.5247		Average	8.51513		Average	5.31614		Average	3.84882		Average	18.5697		Average	11.7296		Average	6.37356		Average	5.81096		Average	17.7866		Average	10.3312
	P-1	P-2	P-3
Ctrl+Vector	6.77455	5.31614	6.37356			Ctrl+Vector VS Ctrl+pcDNA-H2B
Ctrl+pcDNA-H2B	6.48211	3.84882	5.81096		p-Value	0.439089
iKO+Vector	19.5247	18.5697	17.7866			iKO+Vector VS iKOl+pcDNA-H2B
iKO+pcDNA-H2B	8.51513	11.7296	10.3312		p-Value	0.00133925
e
	eMyHC/View
	LV-Ctrl								LV-H2B
	Ctrl-1	Ctrl-2	Ctrl-3	Ctrl-4	iKO-1	iKO-2	iKO-3	iKO-4	Ctrl-1	Ctrl-2	Ctrl-3	Ctrl-4	iKO-1	iKO-2	iKO-3	iKO-4
	116	108	112	122	104	142	177	167	117	87	97	112	142	135	123	129
	105	124	124	118	144	157	162	142	109	66	109	104	126	148	118	131
	123	116	106	125	163	138	129	158	122	79	108	108	129	146	122	126
	125	97	98	119	158	146	158	144	118	85	118	127	110	139	119	133
	116	115	111	133	143	133	149	138	104	73	122	119	116	146	124	128
	129	121	125	128	134	129	138	159	96	65	105	125	122	127	121	142
	117	98	119	125	131	142	166	161	105	76	116	131	101	141	112	135
	121	116	108	132	142	159	151	178	96	81	102	122	124	133	133	109
Average	119	111.875	112.875	125.25	139.875	143.25	153.75	155.875	108.375	76.5	109.625	118.5	121.25	139.375	121.5	129.125
			P-1	P-2	P-3	P-4	Average
	LV-Ctrl	Ctrl	119	111.875	112.875	125.25	117.25		Ctrl VS iKO
		iKO	139.875	143.25	153.75	155.875	148.188	p-Value	0.000810213
	LV-H2B	Ctrl	108.375	76.5	109.625	118.5	103.25		Ctrl VS iKO	Ctrl VS Ctrl+LV-H2B	iKO VS iKO+LV-H2B
		iKO	121.25	139.375	121.5	129.125	127.812	p-Value	0.0516656	0.199222	0.0125042
f
	Pax7/View
	LV-Ctrl								LV-H2B
	Ctrl-1	Ctrl-2	Ctrl-3	Ctrl-4	iKO-1	iKO-2	iKO-3	iKO-4	Ctrl-1	Ctrl-2	Ctrl-3	Ctrl-4	iKO-1	iKO-2	iKO-3	iKO-4
	66	68	77	71	92	96	112	106	69	93	109	72	71	60	79	69
	72	75	92	64	103	81	103	88	65	83	75	85	76	88	77	71
	85	86	82	65	80	106	125	101	77	56	95	69	72	78	62	76
	87	81	98	72	96	92	114	95	63	50	86	75	87	82	86	84
	76	79	72	81	78	88	97	92	82	70	88	62	60	77	87	86
	72	68	85	76	75	79	103	86	79	67	79	74	55	62	63	75
	69	92	63	73	96	88	96	109	56	61	62	76	73	91	89	80
	73	88	87	65	79	96	103	98	66	63	75	77	64	76	75	86
Average	75	79.625	82	70.875	87.375	90.75	106.625	96.875	69.625	67.875	83.625	73.75	69.75	76.75	77.25	78.375
			P-1	P-2	P-3	P-4	Average
	LV-Ctrl	Ctrl	75	82	90.75	70.875	79.6562		Ctrl VS iKO
		iKO	87.375	90.75	106.625	96.875	95.4062	p-Value	0.0408568
	LV-H2B	Ctrl	69.625	67.875	83.625	73.75	73.7188		Ctrl VS iKO	Ctrl VS Ctrl+LV-H2B	iKO VS iKO+LV-H2B
		iKO	69.75	76.75	77.25	78.375	75.5312	p-Value	0.668761	0.329873	0.00527108
g
	Myod/View
	LV-Ctrl								LV-H2B
	Ctrl-1	Ctrl-2	Ctrl-3	Ctrl-4	iKO-1	iKO-2	iKO-3	iKO-4	Ctrl-1	Ctrl-2	Ctrl-3	Ctrl-4	iKO-1	iKO-2	iKO-3	iKO-4
	85	40	65	58	58	82	69	72	49	46	43	45	45	42	62	66
	50	62	72	89	88	79	82	77	62	51	51	36	47	55	67	71
	40	55	66	71	70	76	77	82	40	44	44	51	53	43	75	76
	44	57	54	62	67	69	83	76	55	39	43	45	59	49	66	81
	45	53	71	65	74	88	86	89	45	42	34	42	39	39	65	79
	52	54	68	73	69	81	85	68	42	54	61	39	46	46	45	85
	62	66	71	65	81	76	96	72	45	37	39	56	36	47	61	76
	52	62	59	61	77	83	91	81	51	32	42	37	51	51	49	53
Average	53.75	56.125	65.75	68	73	79.25	83.625	77.125	48.625	43.125	44.625	43.875	47	46.5	61.25	73.375
			P-1	P-2	P-3	P-4	Average
	LV-Ctrl	Ctrl	53.75	56.125	65.75	68	60.9062		Ctrl VS iKO
		iKO	73	79.25	83.625	77.125	78.25	p-Value	0.00581229
	LV-H2B	Ctrl	48.625	43.125	44.625	43.875	45.0625		Ctrl VS iKO	Ctrl VS Ctrl+LV-H2B	iKO VS iKO+LV-H2B
		iKO	47	46.5	61.25	73.375	57.0312	p-Value	0.117332	0.00531477	0.0205955

## Sheet: Figure 9
a
	Ctrl-1			Ctrl-2			Ctrl-3			iKO-1			iKO-2			iKO-3
	0J	1000J	2000J	0J	1000J	2000J	0J	1000J	2000J	0J	1000J	2000J	0J	1000J	2000J	0J	1000J	2000J
	34.29	115.54	44.07	29.18	89.36	64.52	36.5	82.96	97.55	140.17	138.57	137.51	135.21	98.76	155.76	109.39	133.68	152.63
	19.29	53.5	57.89	15.49	45.96	65.78	27.8	88.63	87.63	113.65	128.02	127.29	149.75	186.18	221.32	147.86	145.85	178.64
	6.34	42.89	78.66	22.37	48.35	63.06	8.69	65.41	104.34	115.76	125.86	179.57	150.23	173.25	175.63	77.56	167.65	144.37
	42.12	84.57	76.45	36.59	74.33	108.52	46.54	48.76	73.68	123.12	106.84	147.76	111.35	166.89	166.87	89.42	125.34	138.64
	14.32	49.5	81.52	25.13	86.36	62.89	37.21	59.87	89.54	101.34	143.02	150.8	108.78	90.3	164.38	81.34	118.89	97.68
	8.25	39.72	96.85	33.27	98.115	65.99	59.84	107.55	84.31	96.6	130.86	125.27	96.54	148.96	197.84	76.54	97.64	168.25
	26.35	38.66	53.05	34.15	67.21	78.69	98.21	118.47	99.45	82.86	102.23	151.9	76.34	177.45	188.65	78.62	158.76	143.74
	62.18	45.46	76.71	11.59	34.85	104.21	47.34	97.65	92.14	100.4	114.44	140.79	98.56	187.64	174.35	103.5	125.21	165.48
	35.99	47.89	93.32	5.43	102.63	83.34	22.39	56.87	86.37	89.08	153.56	121.24	99.71	165.34	196.38	112.45	133.36	133.48
	21.16	40.89	72.85	44.17	114.75	91.24	28.67	68.45	64.21	86.5	144.77	108.46	53.68	133.45	202.36	103.68	108.76	172.84
	59.21	55.74	55.81	38.84	86.37	84.33	14.69	39.87	85.47	128.9	167.5	117.44	108.45	148.96	146.83	128.96	99.87	139.87
	16.18	67.26	94.15	18.05	79.63	76.54	47.36	66.04	106.54	108.6	138.13	132.39	116.35	136.38	177.63	148.6	103.5	164.37
	7.68	74.3	74.48	8.23	114.56	85.21	19.45	86.45	109.88	116.78	111.76	128.74	117.63	142.15	148.76	76.35	114.31	128.75
	28.14	85.35	97.26	16.77	39.45	69.37	6.48	88.12	87.47	96.63	167.58	99.73	128.91	147.86	176.86	67.5	97.85	111.91
	17.42	48.63	91.14	86.34	48.65	63.54	77.14	69.34	94.37	94.12	112.68	163.64	89.74	150.28	182.37	106.34	147.63	145.87
	35.85	66.47	150.14	39.61	66.37	84.26	36.58	54.21	96.38	75.88	142.56	136.59	74.31	166.26	167.39	118.97	174.31	137.45
	22.57	105.45	86.12	24.88	49.21	79.31	26.14	59.63	77.68	73.69	139.84	123.45	95.21	115.86	158.93	127.45	94.85	147.61
	32.21	87.56	77.69	3.24	84	74.58	39.26	67.15	68.74	83.64	136.74	133.45	66.33	167.58	214.77	136.25	113.65	154.37
	47.89	66.31	97.54	9.78	58.67	59.66	16.83	71.42	103.58	93.21	172.34	106.68	117.6	148.5	147.85	104.58	102.98	133.75
	11.66	79.25	86.31	15.34	66.84	105.14	27.15	96.14	118.54	117.63	117.3	139.65	143.21	128.75	163.75	117.63	107.62	142.87
		P-1	P-2	P-3
0J	Ctrl	27.455	25.9225	36.2135			Ctrl VS iKO
	iKO	101.928	106.894	105.649		p-Value	2.92649e-05
1000J	Ctrl	64.747	72.7833	74.6495			Ctrl VS iKO
	iKO	134.73	149.04	123.585		p-Value	0.00122537
2000J	Ctrl	82.1005	78.509	91.3935			Ctrl VS iKO
	iKO	133.618	176.434	145.128		p-Value	0.00712707
c
0h	% of Myod+/ γH2AX+
		Ctrl-1	Ctrl-2	Ctrl-3	iKO-1	iKO-2	iKO-3
		0	2.7027	2.77778	7.6923	8.33333	11.1111
		4.5455	2.63158	3.0303	5.5556	6.06061	5.26316
		6.25	0	0	6.0606	7.14286	6.25
		0	3.57143	4	7.6923	8	6.89655
		6.4516	7.69231	6.25	6.6667	9.375	9.09091
		2.7027	4.54545	4.7619	5.40541	9.52381	6.45161
		5.26316	4.7619	5.26316	5.26316	10.5263	8.33333
		0	0	0	7.69231	4	5.88235
		4.16667	4	5.26316	7.14286	0	0
		3.57143	3.22581	3.84615	3.84615	7.69231	8.69565
	Average	3.29511	3.31312	3.51925	6.30174	7.06542	6.79747
24h	% of Myod+/ γH2AX+
		Ctrl-1	Ctrl-2	Ctrl-3	iKO-1	iKO-2	iKO-3
		3.75	16.25	12.7778	30.4545	18.3333	22.5
		3.18182	12.2727	18.3333	16.25	40.5556	35
		7.22222	18.3333	12.2727	23.4615	21.3636	29.4444
		10	2.5	1.66667	18.3333	27.8571	45
		12.674	1.66667	10	18.3333	22.5	27.8571
		0.384615	15.7692	21.3636	25	12.2727	18.3333
		7.22222	10	13.5714	26.1765	27.8571	22.5
		5	12.2727	6.42857	20.7143	20.7143	26.6667
		14.4118	8.52941	7.22222	48.1579	23.8889	43.3333
		15.4348	6.73913	4.23077	7.2222	19.6154	27.8571
	Average	7.92814	10.4333	10.7867	23.4104	23.4958	29.8492
48h	% of Myod+/ γH2AX+
		Ctrl-1	Ctrl-2	Ctrl-3	iKO-1	iKO-2	iKO-3
		5	26.1538	18.4615	56.4706	64.6154	56.9231
		51.4286	35.5556	46.6667	59.1667	57.7778	46.6667
		20	24.4444	13.3333	65.7143	68.8889	57.7778
		33.5714	22.8571	37.1429	61.4815	65.7143	51.4286
		41.9048	40	24.4444	68	46.6667	35.5556
		37.6923	55	43.6364	65.1852	61.8182	52.7273
		64.2105	22.8571	24.4444	62.3529	46.6667	35.5556
		30	25.4545	26.1538	53.913	49.2308	41.5385
		20.9091	43.6364	26.6667	71.6667	66.6667	53.3333
		20	27.3684	32.381	59.1667	70.4762	75.2381
	Average	32.4717	32.3327	29.3331	62.3118	59.8521	50.6744
72h	% of Myod+/ γH2AX+
		Ctrl-1	Ctrl-2	Ctrl-3	iKO-1	iKO-2	iKO-3
		44.6154	40.6452	47.0968	72.3077	73.5484	54.1935
		43.7838	35.8621	28.9655	73.75	69.6552	55.8621
		39.3103	33.6842	44.2105	55	58.9474	43.1579
		52.8571	43.871	30.9677	62.6087	63.871	57.4194
		52.8571	42.6087	51.3043	64.6154	62.6087	58.2609
		47.5	46.2069	49.6552	75.6522	66.2069	62.7586
		42.3529	46.6667	20	64	66.6667	73.3333
		44.6154	23.6364	35.7576	61.8182	61.8182	55.7576
		42.7586	38.5714	45.7143	62.7586	58.5714	51.4286
		38.2609	36.9231	33.0769	70	68.4615	60.7692
	Average	44.8911	38.8676	38.6749	66.2511	65.0355	57.2941
		P-1	P-2	P-3
0h	Ctrl	3.29511	3.31312	3.51925			Ctrl VS iKO
	iKO	6.30174	7.06542	6.79747		p-Value	0.00014129
24h	Ctrl	7.92814	10.4333	10.7867			Ctrl VS iKO
	iKO	23.4104	23.4958	29.8492		p-Value	0.00236807
48h	Ctrl	32.4717	32.3327	29.3331			Ctrl VS iKO
	iKO	62.3118	59.8521	50.6744		p-Value	0.00206012
72h	Ctrl	44.8911	38.8676	38.6749			Ctrl VS iKO
	iKO	66.2511	65.0355	57.2941		p-Value	0.00313968
d
Ctrl-1			Ctrl-2			Ctrl-3			iKO-1			iKO-2			iKO-3
b-gal+	total	% b-gal+	b-gal+	total	% b-gal+	b-gal+	total	% b-gal+	b-gal+	total	% b-gal+	b-gal+	total	% b-gal+	b-gal+	total	% b-gal+
8	71	11.2676	9	88	10.2273	8	82	9.7561	55	164	33.5366	42	123	34.1463	32	133	24.0602
9	86	10.4651	6	76	7.89474	8	95	8.42105	58	148	39.1892	37	105	35.2381	28	121	23.1405
7	95	7.36842	7	82	8.53659	7	74	9.45946	47	130	36.1538	39	162	24.0741	35	129	27.1318
11	89	12.3596	7	69	10.1449	10	98	10.2041	66	180	36.6667	44	161	27.3292	37	142	26.0563
7	67	10.4478	8	72	11.1111	9	87	10.3448	53	180	29.4444	57	183	31.1475	25	112	22.3214
9	92	9.78261	9	87	10.3448	6	66	9.09091	54	166	32.5301	36	172	20.9302	22	95	23.1579
12	96	12.5	11	103	10.6796	12	92	13.0435	67	183	36.612	47	167	28.1437	31	99	31.3131
8	81	9.87654	8	98	8.16327	11	104	10.5769	39	125	31.2	51	174	29.3103	26	102	25.4902
14	104	13.4615	7	81	8.64198	8	73	10.9589	42	133	31.5789	62	168	36.9048	18	78	23.0769
9	110	8.18182	9	92	9.78261	9	84	10.7143	55	164	33.5366	38	159	23.8994	41	159	25.7862
	Average	10.5711		Average	9.55269		Average	10.257		Average	34.0448		Average	29.1124		Average	25.1535
	P-1	P-2	P-3
Ctrl	10.5711	9.55269	10.257			Ctrl VS iKO
iKO	34.0448	29.1124	25.1535		p-Value	0.00172775
e
		Ct Value	18s Ct Value	deCT	dedeCT	2^-dedeCT	p-Value
p16	Ctrl	26.86	8.97	17.89	0	1
		26.82	9	17.82	-0.07	1.04972
		26.83	8.96	17.87	-0.02	1.01396	0.00781261
	iKO	26.33	9.3	17.03	-0.86	1.81504
		26.62	9.3	17.32	-0.57	1.48452
		26.48	9.14	17.34	-0.55	1.46409
p21	Ctrl	18.86	8.97	9.89	0	1
		18.87	9	9.87	-0.02	1.01396
		18.81	8.96	9.85	-0.04	1.02811	0.0105302
	iKO	18.81	9.3	9.51	-0.38	1.30134
		18.7	9.3	9.4	-0.49	1.40444
		18.78	9.14	9.64	-0.25	1.18921
p53	Ctrl	19.82	8.97	10.85	0	1
		19.81	9	10.81	-0.04	1.02811
		19.84	8.96	10.88	0.03	0.97942	0.00614288
	iKO	19.88	9.3	10.58	-0.27	1.20581
		19.85	9.3	10.55	-0.3	1.23114
		19.82	9.14	10.68	-0.17	1.12506
f
	GAPDH			P21			P53
g
		GAPDH				P21				H2B
h
		Ct Value	18s Ct Value	deCT	dedeCT	2^-dedeCT	p-Value
p16	Ctrl+Ctrl	30.89	11.8	19.09	0	1
		30.54	11.83	18.71	-0.38	1.30134
		30.29	11.77	18.52	-0.57	1.48452
	Ctrl+H2B	28.87	10.71	18.16	-0.93	1.90528
		29.17	10.69	18.48	-0.61	1.52626	0.0534007
		28.77	10.68	18.09	-1	2
	iKO+Ctrl	27.17	9.74	17.43	-1.66	3.16017
		27.6	9.79	17.81	-1.28	2.42839	0.00628249
		27.61	9.84	17.77	-1.32	2.49666		0.0123815
	iKO+H2B	28.08	9.8	18.28	-0.81	1.75321
		28.41	10	18.41	-0.68	1.60214	0.159433
		28.48	9.84	18.64	-0.45	1.36604
p21	Ctrl+Ctrl	23.17	11.8	11.37	0	1
		23.27	11.83	11.44	0.07	0.952638
		23.14	11.77	11.37	0	1
	Ctrl+H2B	21.01	10.71	10.3	-1.07	2.09943
		21.15	10.69	10.46	-0.91	1.87905	0.00012312
		21.09	10.68	10.41	-0.96	1.94531
	iKO+Ctrl	20.26	9.74	10.52	-0.85	1.8025
		20.32	9.79	10.53	-0.84	1.79005	4.12082e-05
		20.27	9.84	10.43	-0.94	1.91853		0.000777983
	iKO+H2B	20.87	9.8	11.07	-0.3	1.23114
		20.91	10	10.91	-0.46	1.37554	0.00227104
		20.85	9.84	11.01	-0.36	1.28343
p53	Ctrl+Ctrl	22.16	11.8	10.36	0	1
		22.04	11.83	10.21	-0.15	1.10957
		22	11.77	10.23	-0.13	1.09429
	Ctrl+H2B	21.45	10.71	10.74	0.38	0.768438
		21.33	10.69	10.64	0.28	0.823591	0.00269414
		21.31	10.68	10.63	0.27	0.82932
	iKO+Ctrl	19.97	9.74	10.23	-0.13	1.09429
		19.96	9.79	10.17	-0.19	1.14076	0.168891
		19.93	9.84	10.09	-0.27	1.20581		0.365671
	iKO+H2B	20.19	9.8	10.39	0.03	0.97942
		20.09	10	10.09	-0.27	1.20581	0.992337
		20.17	9.84	10.33	-0.03	1.02101

## Sheet: S 1
b
		Ct Value	18s	deCT	dedeCT	2^-dedeCT	P
Atf4	QSC	33.63	12.07	21.56	0	1
		33.33	12.15	21.18	-0.38	1.30134
		33.56	12.33	21.23	-0.33	1.25701
	FISC	24.8	10.87	13.93	-7.63	198.088
		24.94	10.9	14.04	-7.52	183.546	0.000337149
		24.61	10.98	13.63	-7.93	243.875
	ASC	25.9	10.79	15.11	-6.45	87.4266
		25.88	10.79	15.09	-6.47	88.647	1.45257e-07
		25.73	10.68	15.05	-6.51	91.1392
Fos	QSC	29.16	12.07	17.09	0	1
		29.46	12.15	17.31	0.22	0.858565
		29.83	12.33	17.5	0.41	0.752623
	FISC	17.8	10.87	6.93	-10.16	1144.1
		17.87	10.9	6.97	-10.12	1112.82	6.40893e-07
		17.86	10.98	6.88	-10.21	1184.45
	ASC	26.85	10.79	16.06	-1.03	2.04202
		27.15	10.79	16.36	-0.73	1.65864	0.00178182
		26.79	10.68	16.11	-0.98	1.97247
FosB	QSC	28.72	12.07	16.65	0	1
		28.83	12.15	16.68	0.03	0.97942
		28.27	12.33	15.94	-0.71	1.6358
	FISC	17.21	10.87	6.34	-10.31	1269.46
		17.22	10.9	6.32	-10.33	1287.18	1.24999e-06
		17.22	10.98	6.24	-10.41	1360.57
	ASC	25.68	10.79	14.89	-1.76	3.38698
		25.32	10.79	14.53	-2.12	4.34694	0.00172716
		25.24	10.68	14.56	-2.09	4.25748
JunB	QSC	31.55	12.07	19.48	0	1
		30.61	12.15	18.46	-1.02	2.02792
		31.81	12.33	19.48	0	1
	FISC	20.24	10.87	9.37	-10.11	1105.13
		20.21	10.9	9.31	-10.17	1152.06	3.28816e-05
		20.12	10.98	9.14	-10.34	1296.13
	ASC	25.03	10.79	14.24	-5.24	37.7918
		24.92	10.79	14.13	-5.35	40.7859	0.000191102
		24.57	10.68	13.89	-5.59	48.1679

[truncated: 6 more sheets: S2, S3, S 5, S 6, S 7, S 8]
